# Supplementary material for: The effectiveness of smart healthcare for patients with rheumatoid arthritis: A systematic review and meta-analysis
Source: PLoS One. 2026 Jan 8;21(1):e0340074. doi: 10.1371/journal.pone.0340074 (PMC12782385; doi:10.1371/journal.pone.0340074)
Supplement: S4 File — (XLS) [file pone.0340074.s004.xls]

## Sheet: Sheet1
No	Author	Year	Title	Journal	Decision	Excluded Reason
1	Gandrup, J; Selby, D A; Dixon, W G	2024	Classifying Self-Reported Rheumatoid Arthritis Flares Using Daily Patient-Generated Data From a Smartphone App: Exploratory Analysis Applying Machine Learning Approaches	JMIR Form Res	Excluded	Excluded by title and abstract
2	Wang, Q; Zhao, W; Ji, X; Chen, Y; Liu, K; Zhu, Y; Yan, R; Qin, S; Xin, P; Lang, N	2024	Broken-fat pad sign: a characteristic radiographic finding to distinguish between knee rheumatoid arthritis and osteoarthritis	Insights into Imaging	Excluded	Excluded by title and abstract
3	Tang, T; Zhong, Y; Xu, S; Yu, H	2024	Causal effects of endometriosis on SLE, RA and SS risk: evidence from meta-analysis and Mendelian randomization	BMC Pregnancy and Childbirth	Excluded	Excluded by title and abstract
4	Streichart, L; Felldin, M; Ekberg, J; Mj?rnstedt, L; Lindn¨¦r, P; Lennerling, A; Br?cker, V; M?lne, J; Holgersson, J; Daenen, K; Wennberg, L; Lorant, T; Baid-Agrawal, S	2024	Tocilizumab in chronic active antibody-mediated rejection: rationale and protocol of an in-progress randomized controlled open-label multi-center trial (INTERCEPT study)	Trials	Excluded	Excluded by title and abstract
5	Chang, T; Zhao, Z; Liu, X; Zhang, X; Zhang, Y; Liu, X; Zhang, Y; Lu, M	2024	Rheumatoid arthritis and adverse pregnancy outcomes: a bidirectional two-sample mendelian randomization study	BMC Pregnancy and Childbirth	Excluded	Excluded by title and abstract
6	Jia, H; Wang, F; Chen, C; Sun, B; Fang, S	2024	Network meta-analysis on efficacy and safety of different biological agents in treatment of rheumatoid arthritis	Chinese Journal of Tissue Engineering Research	Excluded	Excluded by title and abstract
7	Sarzaeem, M M; Movahedinia, M; Mirahmadi, A; Abolghasemian, M; Tavakoli, M; Amouzadeh Omrani, F	2024	Kinematic Alignment Technique Outperforms Mechanical Alignment in Simultaneous Bilateral Total Knee Arthroplasty: A Randomized Controlled Trial	Journal of Arthroplasty	Excluded	Excluded by title and abstract
8	Al-Khadra, Y; Missula, V; Al-Bast, B; Singanallur, P; Al Tamimi, R; Albast, N; Abdu, M; Deshpande, R; Salih, M; White, P; Shishehbor, M H; Hafiz, A M	2024	Outcomes of Mechanical Thrombectomy Compared With Systemic Thrombolysis in Pulmonary Embolism: A Comprehensive Evaluation From the National Inpatient Sample Database	Journal of Endovascular Therapy	Excluded	Excluded by title and abstract
9	Li, D; Zhang, Z; Zhang, C; Guo, Q; Chen, C; Peng, X	2024	Unraveling the connection between Hashimoto’s Thyroiditis and non-alcoholic fatty liver disease: exploring the role of CD4+central memory T cells through integrated genetic approaches	Endocrine	Excluded	Excluded by title and abstract
10	Tan, Y; Yao, H; Lin, C; Lai, Z; Li, H; Zhang, J; Fu, Y; Wu, X; Yang, G; Feng, L; Jing, C	2024	Investigating the Bidirectional Association of Rheumatoid Arthritis and Thyroid Function: A Methodologic Assessment of Mendelian Randomization	Arthritis Care and Research	Excluded	Excluded by title and abstract
11	Chen, Z; Sun, H; Zhang, W; Hou, S; Yang, X; Lin, J; Ma, X; Meng, H	2024	Exploring correlations between immune cell phenotypes and the risk of epilepsy: A bidirectional Mendelian randomization study	Epilepsy and Behavior	Excluded	Excluded by title and abstract
12	Shin, A; Xu, H	2024	Healthcare Costs of Irritable Bowel Syndrome and Irritable Bowel Syndrome Subtypes in the United States	American Journal of Gastroenterology	Excluded	Excluded by title and abstract
13	Hsieh, B J; Shen, D; Chan, T C; Cho, Y T; Tang, C H; Chu, C Y	2024	Higher cumulative dose of topical corticosteroids is associated with osteoporosis and major osteoporotic fracture: A nationwide case–control study	Journal of the European Academy of Dermatology and Venereology	Excluded	Excluded by title and abstract
14	Pourhabibi-Zarandi, F; Rafraf, M; Zayeni, H; Asghari-Jafarabadi, M; Ebrahimi, A A	2024	The efficacy of curcumin supplementation on serum total antioxidant capacity, malondialdehyde, and disease activity in women with rheumatoid arthritis: A randomized, double-blind, placebo-controlled clinical trial	Phytotherapy Research	Excluded	Excluded by title and abstract
15	Salehi, F; Lopera Gonzalez, L I; Bayat, S; Kleyer, A; Zanca, D; Brost, A; Schett, G; Eskofier, B M	2024	Machine Learning Prediction of Treatment Response to Biological Disease-Modifying Antirheumatic Drugs in Rheumatoid Arthritis	Journal of Clinical Medicine	Excluded	Excluded by title and abstract
16	Yao, K; Chen, Y	2024	Comprehensive evaluation of risk factors for aseptic loosening in cemented total knee arthroplasty: A systematic review and meta-analysis	Journal of Experimental Orthopaedics	Excluded	Excluded by title and abstract
17	Pan, X; Yang, X; Ma, P; Qin, L	2024	Does the use of statins alter the risk of rheumatoid arthritis? A systematic review and meta-analysis	PLoS ONE	Excluded	Excluded by title and abstract
18	Ouranos, K; Avila, D V; Mylona, E K; Vassilopoulos, A; Vassilopoulos, S; Shehadeh, F; Mylonakis, E	2024	Cumulative incidence and risk of infection in patients with rheumatoid arthritis treated with janus kinase inhibitors: A systematic review and meta-analysis	PLoS ONE	Excluded	Excluded by title and abstract
19	Galajda, N ¨¢; Meznerics, F A; M¨¢trai, P; Feh¨¦rv¨¢ri, P; Lengyel, A S; Kolonics, M V; Sipos, Z; Kem¨¦ny, L V; Csupor, D; Hegyi, P; B¨¢nv?lgyi, A; Holl¨®, P	2024	Reducing cardiovascular risk in immune-mediated inflammatory diseases: Tumour necrosis factor inhibitors compared to conventional therapies—A systematic review and meta-analysis	Journal of the European Academy of Dermatology and Venereology	Excluded	Excluded by title and abstract
20	Decker, R L; Steven Ernest, C; Radtke, D B; Wang, R; Ara¨²jo, J; Keller, S Y; Zhang, X	2024	A population pharmacokinetic model using allometric scaling for baricitinib in patients with juvenile idiopathic arthritis	CPT: Pharmacometrics and Systems Pharmacology	Excluded	Excluded by title and abstract
21	Luo, R; Wang, J; Liu, Y	2024	Assessment of bidirectional relationships between autoimmune diseases and primary ovarian insufficiency: insights from a bidirectional two-sample Mendelian randomization analysis	Archives of Gynecology and Obstetrics	Excluded	Excluded by title and abstract
22	Bideshki, M V; Jourabchi-Ghadim, N; Radkhah, N; Behzadi, M; Asemani, S; Jamilian, P; Zarezadeh, M	2024	The efficacy of curcumin in relieving osteoarthritis: A meta-analysis of meta-analyses	Phytotherapy Research	Excluded	Excluded by title and abstract
23	Boppana, T K; Mittal, S; Madan, K; Mohan, A; Hadda, V; Guleria, R	2024	Rituximab for rheumatoid arthritis-related interstitial lung disease: A systematic review and meta-analysis	Archives of Rheumatology	Excluded	Excluded by title and abstract
24	Chen, L; Zhang, L; Zhou, D; Dong, S; Xing, D	2024	Developing a Machine-Learning Predictive Model for Retention of Posterior Cruciate Ligament in Patients Undergoing Total Knee Arthroplasty	Orthopaedic Surgery	Excluded	Excluded by title and abstract
25	Lin, T K; Wang, W Y; Yang, T Y; Jong, G P	2024	Type Disparity in Sodium–Glucose Cotransporter-2 Inhibitors in Incidences of Renal Cell Carcinoma: A Propensity-Score-Matched Cohort Study	Cancers	Excluded	Excluded by title and abstract
26	Obeed, B N; Abbas, S A; Al-Zaidi, H M H	2024	Prevalence of Diabetic Hyperglycemia Among Patients With Rheumatoid Arthritis	Journal of Pioneering Medical Sciences	Excluded	Excluded by title and abstract
27	Inchingolo, F; Inchingolo, A M; Fatone, M C; Avantario, P; Del Vecchio, G; Pezzolla, C; Mancini, A; Galante, F; Palermo, A; Inchingolo, A D; Dipalma, G	2024	Management of Rheumatoid Arthritis in Primary Care: A Scoping Review	International Journal of Environmental Research and Public Health	Excluded	Excluded by title and abstract
28	Leavy, O C; Kawano-Dourado, L; Stewart, I D; Quint, J K; Solomon, J J; Borie, R; Crestani, B; Wain, L V; Jenkins, G; Dieud¨¦, P; Minelli, C	2024	Rheumatoid arthritis and idiopathic pulmonary fibrosis: A bidirectional Mendelian randomisation study	Thorax	Excluded	Excluded by title and abstract
29	Rivera, A S; Pierce, J B; Sinha, A; Pawlowski, A E; Lloyd-Jones, D M; Lee, Y C; Feinstein, M J; Petito, L C	2024	Designing target trials using electronic health records: A case study of second-line disease-modifying anti-rheumatic drugs and cardiovascular disease outcomes in patients with rheumatoid arthritis	PLoS ONE	Excluded	Excluded by title and abstract
30	Blanco, F J; Galindo, L; Acasuso, B; Balboa-Barreiro, V; Fern¨¢ndez-Tajes, J; Ca?ete Crespillo, J D D; Fern¨¢ndez-Guti¨¦rrez, B; Gonz¨¢lez-¨¢lvaro, I; Pablos ¨¢lvarez, J L; Bejerano, C; Silva, M; De-Toro-Santos, F J; Oreiro, N	2024	DOSE REDUCTION STRATEGY OF BIOLOGIC DRUGS IN RA PATIENTS IN REMISSION: A MODEL TO PREDICTIVE FLARE	Annals of the Rheumatic Diseases	Excluded	Excluded by title and abstract
31	Raunsb?k Knudsen, L; Lomborg, K; Hauge, E M; De Thurah, A	2024	HPR IMPLEMENTATION PERSPECTIVES OF USING A DIGITAL PATIENT EDUCATION PROGRAMME IN CLINICAL PRACTICE	Annals of the Rheumatic Diseases	Excluded	Excluded by title and abstract
32	Palm Von Alten Blaskowitz, P; Liphardt, A M; Coppers, B; Bouzas, C; Bundle, V; Rudolf, S; Knitza, J; Raimondo, M G; Labinsky, H; Hatscher, L; Wirsching, A; Bohr, D; Araujo, E; Ramming, A M; Ramming, A; Schett, G; Morf, H	2024	APP-BASED (DIGA) BACK PAIN TREATMENT IN PATIENTS WITH AXIAL SPONDYLOARTHRITIS: RESULTS OF A RANDOMIZED CONTROLLED TRIAL	Annals of the Rheumatic Diseases	Excluded	Excluded by title and abstract
33	Fujisaki, M; Honda, S; Ikari, K; Tanaka, E; Harigai, M	2024	ENHANCING CARDIOVASCULAR RISK PREDICTION IN RA PATIENTS WITH CARDIOTHORACIC RATIO DERIVED FROM DEEP LEARNING	Annals of the Rheumatic Diseases	Excluded	Excluded by title and abstract
34	Prior, Y; Parker, J; Battista, S; Gilanliogullari, N; Mathew, A; Lavender, A; Palin, H; Palin, A; Barr, E	2024	CO-DESIGNING THE WORKWELL DIGITAL PLATFORM FOR WORKING PEOPLE WITH INFLAMMATORY ARTHRITIS IN PARTNERSHIP WITH PATIENTS, PUBLIC, HEALTH PROFESSIONALS, AND DIGITAL LEARNING EXPERTS	Annals of the Rheumatic Diseases	Excluded	Excluded by title and abstract
35	Wang, B; Zhang, Y; Zhao, Z; Ping, J; Zhou, L; Wang, Y; Zhang, Y	2024	Comparative efficacy and safety of different drugs in patients with systemic juvenile idiopathic arthritis: A systematic review and network meta-analysis	Medicine (United States)	Excluded	Excluded by title and abstract
36	Larkin, L; McKenna, S; Pyne, T; Comerford, P; Moses, A; Folan, A; Gallagher, S; Glynn, L; Fraser, A; Esbensen, B A; Kennedy, N	2024	Promoting physical activity in rheumatoid arthritis through a physiotherapist led behaviour change-based intervention (PIPPRA): a feasibility randomised trial	Rheumatology International	Excluded	Excluded by title and abstract
37	Acharya, M; Ali, M M; Bogulski, C A; Pandit, A A; Mahashabde, R V; Eswaran, H; Hayes, C J	2024	Association of Remote Patient Monitoring with Mortality and Healthcare Utilization in Hypertensive Patients: a Medicare Claims–Based Study	Journal of General Internal Medicine	Excluded	Excluded by title and abstract
38	Chang, C; Vong, C; Wang, X; Hazra, A; Diehl, A; Nicholas, T; Mukherjee, A	2024	Tofacitinib pharmacokinetics in children and adolescents with juvenile idiopathic arthritis	CPT: Pharmacometrics and Systems Pharmacology	Excluded	Excluded by title and abstract
39	Dehsarvi, A; Al-Wasity, S; Stefanov, K; Wiseman, S J; Ralston, S H; Wardlaw, J M; Emsley, R; Bachmair, E M; Cavanagh, J; Waiter, G D; Basu, N	2024	Characterizing the Neurobiological Mechanisms of Action of Exercise and Cognitive–Behavioral Interventions for Rheumatoid Arthritis Fatigue: A Magnetic Resonance Imaging Brain Study	Arthritis and Rheumatology	Excluded	Excluded by title and abstract
40	Cai, X; Jin, Z; Zhang, S; Liu, J; Jiang, Z; Tang, F; Lan, T	2024	Sj?gren's syndrome and Parkinson's Disease: A bidirectional two-sample Mendelian randomization study	PLoS ONE	Excluded	Excluded by title and abstract
41	Meertens, R; Lopez, B; Crone, B; Gundry, M; Metcalfe-Smith, E; Gibbard, W; Jubb, T; Manning, F; Scott, P; McWilliam, R	2024	Development of an opportunistic diagnostic prediction algorithm for osteoporosis and fragility fracture risk estimates from forearm radiographs (The OFFER1 Study)	JBMR Plus	Excluded	Excluded by title and abstract
42	Alveyn, E; Crowder, R; Perry, M; Norton, S; Galloway, J	2024	PATIENT-INITIATED FOLLOW UP IN RHEUMATOID ARTHRITIS: A SYSTEMATIC REVIEW AND META-ANALYSIS	Rheumatology (United Kingdom)	Excluded	Excluded by title and abstract
43	Beiene, Z A; Tanghe, K K; Neitzke, C C; Hidaka, C; Lyman, S; Gausden, E B; McLawhorn, A S	2024	Patient Selection in Randomized Controlled Trials of Total Knee Arthroplasty: A Systematic Review Assessing Inclusion Criteria	Journal of Bone and Joint Surgery	Excluded	Excluded by title and abstract
44	Zeng, S J; Wu, L M; Zhang, Z J; Lin, S S; Weng, K Y	2024	Meta-analysis of efficacy, safety and immunogenicity of adalimumab biosimilars and original drugs in the treatment of rheumatoid arthritis	Chinese Journal of New Drugs	Excluded	Excluded by title and abstract
45	Cope, A P; Jasenecova, M; Vasconcelos, J C; Filer, A; Raza, K; Qureshi, S; D'Agostino, M A; McInnes, I B; Isaacs, J D; Pratt, A G; Fisher, B A; Buckley, C D; Emery, P; Ho, P; Buch, M H; Ciurtin, C; van Schaardenburg, D; Huizinga, T; Toes, R; Georgiou, E; Kelly, J; Murphy, C; Prevost, A T; Norton, S; Lempp, H; Opena, M; Subesinghe, S; Garrood, T; Menon, B; Ng, N; Douglas, K; Koutsianas, C; Cooles,…	2024	Abatacept in individuals at high risk of rheumatoid arthritis (APIPPRA): a randomised, double-blind, multicentre, parallel, placebo-controlled, phase 2b clinical trial	The Lancet	Excluded	Excluded by title and abstract
46	Kisa, E P; Tarakc?, E; Leblebici, G; Ozdincler, A R; Kasapcopur, O	2024	Exercise programs for scoliosis in juvenile idiopathic arthritis: a randomized-controlled study	Rheumatology International	Excluded	Excluded by title and abstract
47	Muehlensiepen, F; Petit, P; Knitza, J; Welcker, M; Vuillerme, N	2024	Prediction of the acceptance of telemedicine among rheumatic patients: a machine learning-powered secondary analysis of German survey data	Rheumatology International	Excluded	Excluded by title and abstract
48	Atay, A; G?ker, B; ?zt¨¹rk, M A; Tufan, A; Haznedaro?lu, ?; Babao?lu, H; ?zet, A; ¨¹ner, A; G¨¹nel, N; Tahtac?, G	2024	The frequency of autoimmune disease in the first degree and other relatives of the breast cancer patients	Journal of Turkish Society For Rheumatology	Excluded	Excluded by title and abstract
49	Zhang, Q; Liu, A; Huang, C; Xiong, Z; Cheng, Q; Zhang, J; Lin, J; Yang, H	2024	Effect of basal metabolic rate on rheumatoid arthritis: a Mendelian randomization study	Postgraduate Medical Journal	Excluded	Excluded by title and abstract
50	Kristinawati, B; Mardana, N W; Wijayanti, N W D; Baikadem, N	2024	Traditional Thai Compress Therapy for Pain Relief and Enhanced Physical Activity in Patients with Rheumatoid Arthritis: A Randomized Controlled Trial	Traditional and Integrative Medicine	Excluded	Excluded by title and abstract
51	Gu, J; Xu, J; Jiao, A; Gao, Z; Zhang, C; Cai, N; Xia, S; Li, J; Wang, Z; Chen, G; Liu, X; Chen, Y	2024	The levels of IL1RN is a factor influencing the onset of rheumatoid arthritis in non-alcoholic fatty liver disease	International Immunopharmacology	Excluded	Excluded by title and abstract
52	Bao, Y; Liang, Q; Ji, J; Cheng, C; Dong, C; Zhao, R	2024	Effects of exercise on depression in patients with rheumatic diseases: a?systematic review and meta-analysis	Zeitschrift fur Rheumatologie	Excluded	Excluded by title and abstract
53	Abhishek, A; Peckham, N; Pade, C; Gibbons, J M; Cureton, L; Francis, A; Barber, V; Williams, J A E; Appelbe, D; Eldridge, L; Julier, P; Altmann, D M; Bluett, J; Brooks, T; Coates, L C; Rombach, I; Semper, A; Otter, A; Valdes, A M; Nguyen-Van-Tam, J S; Williams, H C; Boyton, R J; McKnight, ¨¢; Cook, J A; Pande, I; Tang, T S; Tran, G; Layton, A; Price, E; Whittam, L; Venkatachalam, S; Huws, G; Prat…	2024	Effect of a 2-week interruption in methotrexate treatment on COVID-19 vaccine response in people with immune-mediated inflammatory diseases (VROOM study): a randomised, open label, superiority trial	The Lancet Rheumatology	Excluded	Excluded by title and abstract
54	de Mattos De Araujo, B M; de Miranda, B M; Kowaltschuk, T C; Goncalves, F M; Schroder, A G D; Kuchler, E C; Guariza-Filho, O; Carneiro, E; de Araujo, C M; Da Silva-Neto, U X	2024	Impact of chronic diseases on the periapical health of endodontically treated teeth: A systematic review and meta-analysis	PLoS ONE	Excluded	Excluded by title and abstract
55	Huang, Z; Cui, T; Yao, J; Wu, Y; Zhu, J; Yang, X; Cui, L; Zhou, H	2024	Potential association of genetically predicted lipid and lipid-modifying drugs with rheumatoid arthritis: A Mendelian randomization study	PLoS ONE	Excluded	Excluded by title and abstract
56	Cai, D; Zheng, Z; Hu, J; Fu, Y; Song, Y; Lian, J	2024	Immune-mediated inflammatory diseases and the risk of valvular heart disease: a Mendelian randomization study	Clinical Rheumatology	Excluded	Excluded by title and abstract
57	Yidong, F; Gang, Q; Guowei, S; Shifu, X; Junliang, L; Weicai, L; Guangtao, W	2024	Establishment and analysis of osteoarthritis diagnosis model based on artificial neural networks	Chinese Journal of Tissue Engineering Research	Excluded	Excluded by title and abstract
58	Barasch, J G; Tang, W; Khalili, L; Askanase, A	2024	The Evolving Role of Telemedicine in the Care of Patients With Connective Tissue Diseases	Arthritis Care and Research	Excluded	Excluded by title and abstract
59	Chen, H C; Yang, S F; Lee, C Y; Hsueh, Y J; Huang, J Y; Chang, C K	2024	Differences in change of post-operative antioxidant levels between laser-assisted lenticule extraction and femtosecond laser in?situ keratomileusis	Journal of Cellular and Molecular Medicine	Excluded	Excluded by title and abstract
60	Sugiyama, N; Kinjo, M; Jinno, S; de Luise, C; Morishima, T; Higuchi, T; Katayama, K; Chen, H; Nonnenmacher, E; Hase, R; Suzuki, D; Tanaka, Y; Setoguchi, S	2024	Validation of claims-based algorithms for rheumatoid arthritis in Japan: Results from the VALIDATE-J study	International Journal of Rheumatic Diseases	Excluded	Excluded by title and abstract
61	Biskupiak, Z; Ha, V V; Rohaj, A; Bulaj, G	2024	Digital Therapeutics for Improving Effectiveness of Pharmaceutical Drugs and Biological Products: Preclinical and Clinical Studies Supporting Development of Drug + Digital Combination Therapies for Chronic Diseases	Journal of Clinical Medicine	Excluded	Excluded by title and abstract
62	Mana?, M; van Middendorp, H; van der Pol, J A; Allaart, C F; Dusseldorp, E; Veldhuijzen, D S; Huizinga, T W J; Evers, A W M	2024	Can Pharmacological Conditioning as an Add-On Treatment Optimize Standard Pharmacological Treatment in Patients with Recent-Onset Rheumatoid Arthritis? A Proof-of-Principle Randomized Clinical Trial	Pharmaceuticals	Excluded	Excluded by title and abstract
63	Wang, X; Yang, X; Wang, S; Tian, X; Yin, J; Liu, N; Di, P; Qi, J; Li, Y; Chen, J; Wu, Y; Wu, J; Zhao, W; Peng, J; Zhang, L; Gu, L	2024	Combining Traditional Chinese Herbs and csDMARDs for the Treatment of Rheumatoid Arthritis Involves Tapering and Discontinuing Glucocorticoids: Protocol for a Two-Stage Non-Randomized Controlled Trial	International Journal of General Medicine	Excluded	Excluded by title and abstract
64	Palmer, A; Hamann, T; Liese, J; M¨¹ller, B; Kropp, P; J¨¹rgens, T P; Rimmele, F	2024	Efficacy of cranial electrotherapy stimulation in patients with burning mouth syndrome: a randomized, controlled, double-blind pilot study	Frontiers in Neurology	Excluded	Excluded by title and abstract
65	Feichao, S; Rongrong, C; Ji, S; Liu, B; Junfeng, Z	2024	Analysis of the Relationship between Rheumatoid Arthritis and Osteoporosis Based on Mendelian Randomization	Current Rheumatology Reviews	Excluded	Excluded by title and abstract
66	Zhang, Y; Yu, J; Pei, H; Zhao, X; Wang, C; Wang, G; Shen, Z; Hua, J; He, B	2024	Potential causal associations of PM2.5 and osteoporosis: a two-sample mendelian randomization study	Frontiers in Genetics	Excluded	Excluded by title and abstract
67	Tran, S D; Lin, J; Galvez, C; Rasmussen, L V; Pacheco, J; Perottino, G M; Rahbari, K J; Miller, C D; John, J D; Theros, J; Vogel, K; Dinh, P V; Malik, S; Ramzan, U; Tegtmeyer, K; Mohindra, N; Johnson, J L; Luo, Y; Kho, A; Sosman, J; Walunas, T L	2024	Rapid identification of inflammatory arthritis and associated adverse events following immune checkpoint therapy: a machine learning approach	Frontiers in Immunology	Excluded	Excluded by title and abstract
68	Yuan, W; Li, X; Wang, G; Qu, B; Zhao, F	2024	Association of autoimmune and allergic diseases with senile cataract: a bidirectional two-sample Mendelian randomization study	Frontiers in Immunology	Excluded	Excluded by title and abstract
69	Li, G; Duan, S; Zheng, T; Zhu, T; Qu, B; Liu, L; Liu, Z	2024	Genetic causal relationship between immune diseases and migraine: a Mendelian randomization study	Frontiers in Immunology	Excluded	Excluded by title and abstract
70	Nayebirad, S; Javinani, A; Javadi, M; Yousefi-Koma, H; Farahmand, K; Yekta, R A; Tamartash, Z; Mohammadzadegan, A M; Salehi, S; Kavosi, H	2024	The effect of smoking on response to methotrexate in rheumatoid arthritis patients: A systematic review and meta-analysis	Modern Rheumatology	Excluded	Excluded by title and abstract
71	Liu, C; Ye, J; He, S; Ma, Z; Luo, F; Miao, J; Li, H; Cao, P; Zhu, J	2024	Causal relationship between rheumatoid arthritis and epilepsy in a European population: a univariate and multivariate Mendelian randomization study	Frontiers in Immunology	Excluded	Excluded by title and abstract
72	Li, Y; Tang, H; Guo, Y; Shao, H; Kimmel, S E; Bian, J; Schatz, D A; Guo, J	2024	Sodium-glucose cotransporter-2 inhibitors and incidence of atrial fibrillation in older adults with type 2 diabetes: a retrospective cohort analysis	Frontiers in Pharmacology	Excluded	Excluded by title and abstract
73	Kadier, K; Dilixiati, D; Zhang, X; Li, H; Kuang, L; Huang, J; Cai, X; Ling, T; Kong, F; Liu, X	2024	Rheumatoid arthritis increases the risk of heart failure: results from the cross-sectional study in the US population and mendelian randomization analysis in the European population	Frontiers in Immunology	Excluded	Excluded by title and abstract
74	Li, H; Dai, J; Zhao, C; Hu, T; Zhao, G; Wang, Q; Zhang, L	2024	Gut Subdoligranulum variabile ameliorates rheumatoid arthritis by promoting TSG-6 synthesis from joint cells	Frontiers in Immunology	Excluded	Excluded by title and abstract
75	Shen, Y; Cui, S S; Teng, X B; Han, M F; Zhang, Y B	2024	Clinical, Laboratory, and Imaging Characteristics of Tropheryma Whipplei Detection in Bronchoalveolar Lavage Fluid Using Next-Generation Sequencing: A Case-Control Study	Infection and Drug Resistance	Excluded	Excluded by title and abstract
76	Gulcemal, M O; Sarac, D C; Alp, G; Duran, G; Gucenmez, S; Solmaz, D; Akar, S; Bayraktar, D	2024	Effects of video-based cervical stabilization home exercises in patients with rheumatoid arthritis: a?randomized controlled pilot study	Zeitschrift fur Rheumatologie	Excluded	Excluded by title and abstract
77	Chen, X; Cheng, Z; Xu, J; Wang, Q; Zhao, Z; Jiang, Q	2024	Causal effects of autoimmune diseases on temporomandibular disorders and the mediating pathways: a Mendelian randomization study	Frontiers in Immunology	Excluded	Excluded by title and abstract
78	Jiang, Z; Zou, Y; Li, G; Zhao, S; Zhang, W	2024	Comparisons of infection events associated with tumor necrosis factor inhibitors in patients with inflammatory arthritis: A systematic review and network meta-analysis	Frontiers in Pharmacology	Excluded	Excluded by title and abstract
79	Hong, J B; Chen, Y X; Su, Z Y; Chen, X Y; Lai, Y N; Yang, J H	2024	Causal association of juvenile idiopathic arthritis or JIA-associated uveitis and gut microbiota: a bidirectional two-sample Mendelian randomisation study	Frontiers in Immunology	Excluded	Excluded by title and abstract
80	Zhu, Z; Wan, L	2024	Exploration of the molecular mechanism guiding Xinfeng capsule regulatory mechanism for rheumatoid arthritis inflammation	American Journal of Translational Research	Excluded	Excluded by title and abstract
81	B¨¹lb¨¹l, A; Timucin, E; Timu?in, A C; Sezerman, O U; Turanli, E T	2024	Var3PPred: variant prediction based on 3-D structure and sequence analyses of protein-protein interactions on autoinflammatory diseases	PeerJ	Excluded	Excluded by title and abstract
82	Hesam, F; Khatibi, A A; Vafaeenasab, M; Tirandazi, B; Dorcheh, F S	2024	Local ozone injection compared to local glucocorticoid injection in carpal tunnel syndrome: A randomized controlled trial	Turkish Journal of Physical Medicine and Rehabilitation	Excluded	Excluded by title and abstract
83	Ni, H Y; Zhang, Y P; Zhang, X F	2024	Therapeutic effect of San Bi Tang combined with glucosamine sulfate capsules in cold-dampness-type knee osteoarthritis	World Journal of Clinical Cases	Excluded	Excluded by title and abstract
84	Knitza, J; Tascilar, K; Fuchs, F; Mohn, J; Kuhn, S; Bohr, D; Muehlensiepen, F; Bergmann, C; Labinsky, H; Morf, H; Araujo, E; Englbrecht, M; Vorbr¨¹ggen, W; Decken, C B V D; Kleinert, S; Ramming, A; Distler, J H W; Bartz-Bazzanella, P; Vuillerme, N; Schett, G; Welcker, M; Hueber, A	2024	Diagnostic Accuracy of a Mobile AI-Based Symptom Checker and a Web-Based Self-Referral Tool in Rheumatology: Multicenter Randomized Controlled Trial	Journal of Medical Internet Research	Excluded	Excluded by title and abstract
85	Alrawaili, S M; Elshiwi, A M; Sulieman, A; Azab, A R; Ezzat, W; Abdelbasset, W K; Koura, G M	2024	Short-term effect of acupuncture dry needle in treatment of chronic mechanical low back pain: a randomized controlled clinical trial	European Review for Medical and Pharmacological Sciences	Excluded	Excluded by title and abstract
86	Rocha, M C; Rocha, J P; Rocha, J G; Freitas, R; Porto, C; Freitas, T; Rocha, M; Santos, L; Rocha, J; D'Angelo, M	2024	Sedentary behavior and associated factors in climacteric women	Journal of Neurosurgical Anesthesiology	Excluded	Excluded by title and abstract
87	NCT06459453	2024	Effects of Kaltenborn Versus Mulligan Techniques in Rheumatoid Arthritis	https://clinicaltrials.gov/ct2/show/NCT06459453	Excluded	Excluded by title and abstract
88	NCT06299917	2024	WORK-ON Vocational Rehabilitation for People With Inflammatory Arthritis	https://clinicaltrials.gov/ct2/show/NCT06299917	Excluded	Excluded by title and abstract
89	ISRCTN17343801	2024	Effect of a mobile application on disease activity control in inflammatory arthritis	https://trialsearch.who.int/Trial2.aspx?TrialID=ISRCTN17343801	Excluded	Excluded by title and abstract
90	Kristinawati B; Mardana NW; Wijayanti NWD; Baikadem N	2024	Traditional Thai Compress Therapy for Pain Relief and Enhanced Physical Activity in Patients with Rheumatoid Arthritis: a Randomized Controlled Trial	Traditional and integrative medicine	Excluded	Excluded by title and abstract
91	ACTRN12624000817549	2024	Can a pharmacist-led education and support intervention assist patients to reduce their glucocorticoid (steroid) dose and improve outcomes for patients with rheumatic diseases?	https://trialsearch.who.int/Trial2.aspx?TrialID=ACTRN12624000817549	Excluded	Excluded by title and abstract
92	Flood C; Hirani SP; Mulligan K; Taylor J; Harris S; Wedderburn LR; Newman SP	2024	Economic evaluation of a trial exploring the effects of a web-based support tool for parents of children with juvenile idiopathic arthritis	Rheumatology (Oxford, England)	Excluded	Excluded by title and abstract
93	NCT06247761	2024	STASSH - TRAUMA - Absorbable vs Non-Absorbable Sutures in Trauma Hand Surgery	https://clinicaltrials.gov/ct2/show/NCT06247761	Excluded	Excluded by title and abstract
94	Yao, K; Chen, Y	2024	Comprehensive evaluation of risk factors for aseptic loosening in cemented total knee arthroplasty: A systematic review and meta-analysis	J Exp Orthop	Excluded	Excluded by title and abstract
95	Kurt, T; Vossen, D; Schumacher, F; Strunk, J; Fedkov, D; Peine, C; Lang, F; Khalil, A; Brinks, R; Vordenb?umen, S	2024	Effect of Lifestyle Counselling via a Mobile Application on Disease Activity Control in Inflammatory Arthritis: A Single-Blinded, Randomized Controlled Study	Nutrients	Excluded	Excluded by title and abstract
96	McGagh, D; Song, K; Yuan, H; Creagh, A P; Fenton, S; Ng, W F; Goldsack, J C; Dixon, W G; Doherty, A; Coates, L C	2024	Digital health technologies to strengthen patient-centred outcome assessment in clinical trials in inflammatory arthritis	Lancet Rheumatol	Excluded	Excluded by title and abstract
97	Doumen, M; De Meyst, E; Lefevre, C; Pazmino, S; Joly, J; Bertrand, D; Devinck, M; Westhovens, R; Verschueren, P	2023	Effectiveness and feasibility of a mobile health self-management intervention in rheumatoid arthritis: study protocol for a pragmatic multicentre randomised controlled trial (AEGORA)	Trials	Excluded	Excluded by title and abstract
98	Varga, G; Stoicu-Tivadar, L; Nicola, S	2023	Comparison of Data Classification Results in Serious Gaming for Rehabilitation of Rheumatoid Arthritis	Stud Health Technol Inform	Excluded	Excluded by title and abstract
99	Rao, K; Speier, W; Meng, Y; Wang, J; Ramesh, N; Xie, F; Su, Y; Nowell, W B; Curtis, J R; Arnold, C	2023	Machine Learning Approaches to Classify Self-Reported Rheumatoid Arthritis Health Scores Using Activity Tracker Data: Longitudinal Observational Study	JMIR Form Res	Excluded	Excluded by title and abstract
100	Andonian, B; Ross, L M; Zidek, A M; Fos, L B; Piner, L W; Johnson, J L; Belski, K B; Counts, J D; Pieper, C F; Siegler, I C; Bales, C W; Porter, Starr KN; Kraus, W E; Huffman, K M	2023	Remotely Supervised Weight Loss and Exercise Training to Improve Rheumatoid Arthritis Cardiovascular Risk: Rationale and Design of the Supervised Weight Loss Plus Exercise Training-Rheumatoid Arthritis Trial	ACR Open Rheumatol	Excluded	Excluded by title and abstract
101	Muehlensiepen, F; May, S; Hadaschik, K; Vuillerme, N; Heinze, M; Grahammer, M; Labinsky, H; Boeltz, S; Detert, J; Petersen, J; Kr?nke, G; Schett, G; Knitza, J	2023	Digitally supported shared decision-making and treat-to-target in rheumatology: a qualitative study embedded in a multicenter randomized controlled trial	Rheumatol Int	Excluded	Excluded by title and abstract
102	Zhang, X R; Zang, S H; Zou, H X; Zhu, L H; Sha, R N; Liu, B W; Dong, X L; Zhou, L	2023	Five Tibetan patent medicines orally for ischemic stroke: A systematic review and meta-analysis of randomized controlled trials	Journal of Ethnopharmacology	Excluded	Excluded by title and abstract
103	Shim, S R; Shin, D; Kim, S J; Kim, Y K; Lee, K J	2023	Unveiling the Therapeutic Potential and Healthcare Applications of Marine Therapy: A Systematic Review with Meta-Analysis and Meta-Regression	Marine Drugs	Excluded	Excluded by title and abstract
104	Rocha, M C; Rocha, J P; Rocha, J G; Freitas, R; Porto, C; Freitas, T; Rocha, M; Santos, L; Rocha, J; D'Angelo, M	2023	Sedentary behavior and associated factors in climacteric women	Menopause	Excluded	Excluded by title and abstract
105	Xiao, Z; Chen, W; Wei, Z; Zhang, Q; Tang, G	2023	Global trends and hotspots in the application of platelet-rich plasma in knee osteoarthritis: A bibliometric analysis from 2008 to 2022	Medicine (United States)	Excluded	Excluded by title and abstract
106	Chiba, K; Iwamoto, N; Watanabe, K; Shiraishi, K; Saito, K; Okubo, N; Kawakami, A; Osaki, M	2023	Denosumab improves bone mineral density and microarchitecture in rheumatoid arthritis: randomized controlled trial by HR-pQCT	Journal of Bone and Mineral Metabolism	Excluded	Excluded by title and abstract
107	Nagra, D; Bechman, K; Adas, M; Yang, Z; Alveyn, E; Subesinghe, S; Rutherford, A; Allen, V; Patel, S; Russell, M D; Cope, A; Norton, S; Galloway, J	2023	A Systematic Review and Meta-Analysis of Anti-Rheumatic Drugs and Pneumococcal Vaccine Immunogenicity in Inflammatory Arthritis	Vaccines	Excluded	Excluded by title and abstract
108	Knudsen, L R; Lomborg, K; Hauge, E M; Zangi, H A; de Thurah, A	2023	The WebRA study: Opportunities and challenges in digital patient education from the perspective of patients with rheumatoid arthritis: A qualitative study	Patient Education and Counseling	Excluded	Excluded by title and abstract
109	Wan, L; Liu, J; Huang, C; Wang, K; Zhu, Z; Li, F	2023	A novel pharmaceutical preparation of Tripterygium wilfordii Hook. f. regulates macrophage polarization to alleviate inflammation in rheumatoid arthritis	Journal of Pharmacy and Pharmacology	Excluded	Excluded by title and abstract
110	Clairman, H; Dover, S; Tomlinson, G; Beebe, D; Cameron, B; Laxer, R M; Levy, D; Narang, I; Paetkau, S; Schneider, R; Spiegel, L; Stephens, S; Stinson, J; Tse, S; Weiss, S; Whitney, K; Feldman, B M	2023	Lengthening sleep reduces pain in childhood arthritis: a crossover randomised controlled trial	RMD Open	Excluded	Excluded by title and abstract
111	Raad, T; Griffin, A; George, E S; Larkin, L; Fraser, A; Kennedy, N; Tierney, A	2023	Experience and perceptions among rheumatoid arthritis patients following a telehealth-delivered dietary intervention: a qualitative study	Rheumatology International	Excluded	Excluded by title and abstract
112	?stergaard, M; van Vollenhoven, R F; Rudin, A; Hetland, M L; Heiberg, M S; Nordstr?m, D C; Nurmohamed, M T; Gudbjornsson, B; ?rnbjerg, L M; B?yesen, P; Lend, K; H?rslev-Petersen, K; Uhlig, T; Sokka, T; Grondal, G; Krabbe, S; Lindqvist, J; Gjertsson, I; Glinatsi, D; Kapetanovic, M C; Aga, A B; Faustini, F; Parmanne, P; Lorenzen, T; Giovanni, C; Back, J; Hendricks, O; Vedder, D; Rannio, T; Grenholm…	2023	Certolizumab pegol, abatacept, tocilizumab or active conventional treatment in early rheumatoid arthritis: 48-week clinical and radiographic results of the investigator-initiated randomised controlled NORD-STAR trial	Annals of the Rheumatic Diseases	Excluded	Excluded by title and abstract
113	Oliveira, A; Fabbri, G; Gille, T; Bargagli, E; Duchemann, B; Evans, R; Pinnock, H; Holland, A E; Renzoni, E; Ekstr?m, M; Jones, S; Wijsenbeek, M; Dinh-Xuan, A T; Vagheggini, G	2023	Holistic management of patients with progressive pulmonary fibrosis	Breathe	Excluded	Excluded by title and abstract
114	Yang, K; Zeng, L; Long, Z; He, Q; Xiang, W; Ge, A; Zhen, H; Xiao, W; Ge, J	2023	Efficacy and safety of total glucosides of paeony in the treatment of 5 types of inflammatory arthritis: A systematic review and meta-analysis	Pharmacological Research	Excluded	Excluded by title and abstract
115	K?sa, E P; Leblebici, G; Tarakc?, E; Kasap?opur, ?	2023	Effects of two different exercise programs on gait in children with scoliosis diagnosed Juvenile Idiopathic Arthritis	Gait and Posture	Excluded	Excluded by title and abstract
116	Tanaka, Y; Kawanishi, M; Nakanishi, M; Yamasaki, H; Takeuchi, T	2023	Efficacy and safety of anti-TNF multivalent NANOBODY? compound 'ozoralizumab' without methotrexate co-administration in patients with active rheumatoid arthritis: A 52-week result of phase III, randomised, open-label trial (NATSUZORA trial)	Modern Rheumatology	Excluded	Excluded by title and abstract
117	Lourinho, I; Sousa, T; Jardim, R; Pinto, A C; Iosimuta, N	2023	Effects of low-level laser therapy in adults with rheumatoid arthritis: A systematic review and meta-analysis of controlled trials	PLoS ONE	Excluded	Excluded by title and abstract
118	Ali, Y; Kausar, M; Farooq, M; Farooqi, N; Islam, Z U; Khan, S; Aman, A; Khan, N; Kamil, A; Jalil, F	2023	Association of IL-17F rs2397084 (E126G), rs11465553 (V155I) and rs763780 (H161R) variants with rheumatoid arthritis and their effects on the stability of protein	PLoS ONE	Excluded	Excluded by title and abstract
119	Rezaieyazdi, Z; Sarraf, A; Khodashahi, M; Sahebari, M; Jarahi, L; Rahimi, H R; Nabavi, S	2023	Effect of Oral Curcumin on Rheumatoid Arthritis Patients: A Double-Blind Randomized Clinical Trial	Journal of Advances in Medical and Biomedical Research	Excluded	Excluded by title and abstract
120	Sanz Villanueva, L; Trivedi, P; Litwak, S; Catterall, T; Waibel, M; Krishnamurthy, B; Thomas, H E; Kay, T W	2023	Identifying features of lymphocytes in newly diagnosed type 1 diabetes BANDIT participants after treatment with the JAK inhibitor baricitinib	Diabetologia	Excluded	Excluded by title and abstract
121	Rosser, B A; Fisher, E; Janjua, S; Eccleston, C; Keogh, E; Duggan, G	2023	Psychological therapies delivered remotely for the management of chronic pain (excluding headache) in adults	Cochrane Database of Systematic Reviews	Excluded	Excluded by title and abstract
122	Li, Y; Zhang, N; Peng, X; Ma, W; Qin, Y; Yao, X; Huang, C; Zhang, X	2023	Network pharmacology analysis and clinical verification of Jishe Qushi capsules in rheumatoid arthritis treatment	Medicine (United States)	Excluded	Excluded by title and abstract
123	Atia, A; Elneny, M; Wageeh, A; Aboeldahab, H	2023	Effect of Rosuvastatin on carotid intima-media thickness; A systematic review and meta-analysis of randomized controlled trials	Atherosclerosis	Excluded	Excluded by title and abstract
124	Ramachandran, S; Leese, J; Therrien, S; Backman, C; Ma, J; English, K; Davidson, E; McQuitty, S; Hoens, A; Koehn, C; Gavin, J; Adams, J; Li, L	2023	Accessing Telehealth and In-Person Healthcare during the COVID-19 Pandemic: Experiences of Individuals with Rheumatoid Arthritis	Journal of Rheumatology	Excluded	Excluded by title and abstract
125	Koshukova, G; Zayaeva, A; Kaliberdenko, V; Dolya, E; Kulanthaivel, S; Balasundaram, K	2023	PREVENTIVE USE OF ZOLEDRONIC ACID IN PERSONS AT HIGH RISK OF OSTEOPOROSIS	Aging Clinical and Experimental Research	Excluded	Excluded by title and abstract
126	Muzzammil, M	2023	PREVALENCE AND ROLE OF TERIPARATIDE IN MANAGEMENT OF VERTEBRAL FRACTURE SECONDARY TO STEROID INDUCED OSTEOPOROSIS IN DEVELOPING COUNTRY	Aging Clinical and Experimental Research	Excluded	Excluded by title and abstract
127	Zoupidou, K; Tournis, S; Dontas, I; Boumpas, D; Makris, K; Krikelis, M; Moschou, D; Katsimpri, P; Gazi, S; Chronopoulos, E	2023	RHEUMATOID ARTHRITIS IS ASSOCIATED WITH DECREASED SKELETAL MUSCLE MASS AND INCREASED SERUM MYOSTATIN	Aging Clinical and Experimental Research	Excluded	Excluded by title and abstract
128	Padhan, P; Maikap, D; Pathak, M	2023	Restless leg syndrome in rheumatic conditions: Its prevalence and risk factors, a meta-analysis	International Journal of Rheumatic Diseases	Excluded	Excluded by title and abstract
129	Raghav, D; Pandian, P R K; Dwivedi, A	2023	Assessment of the Effectiveness of Kinetic Chain Approach for Primary Adhesive Capsulitis of Shoulder-An Experimental Study	Journal of Clinical and Diagnostic Research	Excluded	Excluded by title and abstract
130	Kiadaliri, A; Lohmander, S; Dahlberg, L	2023	DIGITAL SELF-MANAGEMENT, ANALGESIC USE AND PATIENT-REPORTED OUTCOMES IN KNEE OR HIP OSTEOARTHRITIS	Annals of the Rheumatic Diseases	Excluded	Excluded by title and abstract
131	Mok, C C; Ma, W H; Chan, K L; Ho, L Y; Tse, S M; Chen, S	2023	ROMOSOZUMAB VERSUS DENOSUMAB IN HIGH-RISK PATIENTS WITH GLUCOCORTICOIDINDUCED OSTEOPOROSIS: A PILOT RANDOMIZED CONTROLLED TRIAL	Annals of the Rheumatic Diseases	Excluded	Excluded by title and abstract
132	Dijkshoorn, B; Wang, T; Vedder, D; Rudin, A; Nordstr?m, D; Gudbjornsson, B; Lend, K; Uhlig, T; Haavardsholm, E A; Hetland, M L; Heiberg, M; ?stergaard, M; H?rslev-Petersen, K; Lampa, J; Van Vollenhoven, R; Sokka-Isler, T; Lood, C; Nurmohamed, M	2023	TARGETING NET FORMATION IN EARLY RA PATIENTS; A SPIN-OFF STUDY FROM THE NORD-STAR	Annals of the Rheumatic Diseases	Excluded	Excluded by title and abstract
133	Karkon, S; O'Shea, F; Conway, R; Doran, M; O'Gorman, A; Mccormack, H; Irudayaraj, B; Connolly, D	2023	PRELIMINARY FINDINGS OF QUALITATIVE EXPLORATION OF THE EFFECTIVENESS OF AN ONLINE FATIGUE AND ACTIVITY MANAGEMENT EDUCATION IN WORK (FAME-W) INTERVENTION FOR INDIVIDUALS WITH INFLAMMATORY ARTHRITIS	Annals of the Rheumatic Diseases	Excluded	Excluded by title and abstract
134	Karapinar, M; KaraIbrahImo?lu, A; Baskurt, F; Baskurt, Z	2023	EXERCISES TRAINING AS A TREATMENT FOR RHEUMATOID CACHEXIA IN RHEUMATOID ARTHRITIS: A SYSTEMATIC REVIEW AND META-ANALYSIS	Annals of the Rheumatic Diseases	Excluded	Excluded by title and abstract
135	Hoque, A; Steultjens, M; Dickson, D; Hendry, G	2023	PRELIMINARY EVALUATION OF THE RHEUMATOID ARTHRITIS FOOT DISEASE ACTIVITY INDEX (RADAI-F5) AS A SCREENING TOOL FOR FOOTRELATED DISABILITY	Annals of the Rheumatic Diseases	Excluded	Excluded by title and abstract
136	Dhir, V; Shaji, A; Prasad, C B; Naidu, G; Sharma, A; Sharma, S K; Jain, S; Bhutungru, S; Ghai, B	2023	COMPARING INJECTION OF LOCAL ANESTHESIA IN OVERLYING SKIN TO NOT GIVING IT PRIOR TO INTRAARTICULAR INJECTION OF GLUCOCORTICOID-A RANDOMIZED CONTROLLED TRIAL	Annals of the Rheumatic Diseases	Excluded	Excluded by title and abstract
137	Park, P S U; Raynor, W; Werner, T; Saboury, B; Revheim, M E; H?ilund-Carlsen, P F; Alavi, A	2023	Heterogeneity in long bone metabolism with limb laterality and normal aging: 18F-NaF-PET/CT study	Journal of Nuclear Medicine	Excluded	Excluded by title and abstract
138		2023	Erratum: Management of rheumatoid arthritis with a digital health application: A multicenter, pragmatic randomized clinical trial (JAMA Netw Open. (2023) 6: 4 (e238343) DOI: 10.1001/jamanetworkopen.2023.8343)	JAMA Network Open	Excluded	Excluded by title and abstract
139	J?nck, S; Adamsen, M L; H?jgaard, P; Rasmussen, I E; Ellingsgaard, H; Lund, M A V; J?rgensen, P G; Jacobsen, S?.; K?ber, L; Vejlstrup, N; Dreyer, L; Pedersen, B K; Berg, R M G; Christensen, R H?.	2023	Effect of a 12-week high-intensity exercise intervention: a comparison of cardiac exercise adaptations during biological disease-modifying antirheumatic drug treatment (TNF inhibitors vs IL-6 signalling inhibitors) in patients with rheumatoid arthritis - study protocol for a randomised controlled trial	BMJ Open	Excluded	Excluded by title and abstract
140	Nudel, R; Alles?e, R L; Werge, T; Thompson, W K; Rasmussen, S; Benros, M E	2023	An immunogenetic investigation of 30 autoimmune and autoinflammatory diseases and their links to psychiatric disorders in a nationwide sample	Immunology	Excluded	Excluded by title and abstract
141	Kesik, G; Ozdemir, L; Y?ld?r?m, T; Jabrayilov, J; ?eliks?z, G	2023	Effects of warm or cold compresses applied to the legs during hemodialysis on cramps, fatigue, and patient comfort: A placebo-controlled randomized trial	Hemodialysis International	Excluded	Excluded by title and abstract
142	Ranum, R M; Whipple, M O; Croghan, I; Bauer, B; Toussaint, L L; Vincent, A	2023	Use of Cannabidiol in the Management of Insomnia: A Systematic Review	Cannabis and Cannabinoid Research	Excluded	Excluded by title and abstract
143		2023	British Society for Rheumatology Annual Conference 2023 Abstracts	Rheumatology (United Kingdom)	Excluded	Excluded by title and abstract
144	Su, Y; Li, J; Wang, C; Zhang, X; Hou, S; Guo, H; Deng, C; Ou, L; Wang, J	2023	Population Pharmacokinetics of CMAB008 (an Infliximab Biosimilar) and Remicade? in Healthy Subjects and Patients with Moderately to Severely Active Rheumatoid Arthritis	Advances in Therapy	Excluded	Excluded by title and abstract
145	Keaveny, T M; Adams, A L; Fischer, H; Brara, H S; Burch, S; Guppy, K H; Kopperdahl, D L	2023	Increased risks of vertebral fracture and reoperation in primary spinal fusion patients who test positive for osteoporosis by Biomechanical Computed Tomography analysis	Spine Journal	Excluded	Excluded by title and abstract
146	Schini, M; Bhatia, P; Shreef, H; Johansson, H; Harvey, N C; Lorentzon, M; Kanis, J A; Bandmann, O; McCloskey, E V	2023	Increased fracture risk in Parkinson's disease – An exploration of mechanisms and consequences for fracture prediction with FRAX	Bone	Excluded	Excluded by title and abstract
147	Mueller, K B; Hou, Y; Beach, K; Griffin, L P	2023	Development and validation of a point-of-care clinical risk score to predict surgical site infection following open spinal fusion	North American Spine Society Journal	Excluded	Excluded by title and abstract
148	Gonz¨¢lez-Ch¨¢vez, S A; L¨®pez-Loeza, S M; Acosta-Jim¨¦nez, S; Cuevas-Mart¨ªnez, R; Pacheco-Silva, C; Chaparro-Barrera, E; Pacheco-Tena, C	2023	Low-Intensity Physical Exercise Decreases Inflammation and Joint Damage in the Preclinical Phase of a Rheumatoid Arthritis Murine Model	Biomolecules	Excluded	Excluded by title and abstract
149	Wang, M; Xue, Y; Du, F; Ma, L; Lu, L J; Jiang, L; Tao, Y L; Yang, C; Shi, H; Liu, H; Cheng, X; Ye, J; Su, Y; Zhao, D; Dai, S M; Teng, J; Hu, Q	2023	Continuation, reduction, or withdrawal of tofacitinib in patients with rheumatoid arthritis achieving sustained disease control: A multicenter, open-label, randomized controlled trial	Chinese Medical Journal	Excluded	Excluded by title and abstract
150	Kou, H; Qing, Z; Guo, H; Zhang, R; Ma, J	2023	Effect of vitamin E supplementation in rheumatoid arthritis: a systematic review and meta-analysis	European Journal of Clinical Nutrition	Excluded	Excluded by title and abstract
151	Izumi, K; Suzuki, K; Hashimoto, M; Endoh, T; Doi, K; Iwai, Y; Jinzaki, M; Ko, S; Takeuchi, T; Kaneko, Y	2023	Detecting hand joint ankylosis and subluxation in radiographic images using deep learning: A step in the development of an automatic radiographic scoring system for joint destruction	PLoS ONE	Excluded	Excluded by title and abstract
152	McLaughlin, P; Chowdary, P; Khair, K; Stephensen, D; Hurley, M	2023	USING AN EXERCISE-BASED TELEREHABILITATION APPROACH TO MANAGE CHRONIC PAIN IN PEOPLE WITH SEVERE HAEMOPHILIA: A MIXED METHODS, FEASIBILITY STUDY	Haemophilia	Excluded	Excluded by title and abstract
153	Wu, H; Wang, Q; Wen, G; Wu, J; Wang, Y	2023	The effects of Tai Chi on physical function and safety in patients with rheumatoid arthritis: A systematic review and meta-analysis	Frontiers in Physiology	Excluded	Excluded by title and abstract
154	Heng, H; Li, D; Su, W; Liu, X; Yu, D; Bian, Z; Li, J	2023	Exploration of comorbidity mechanisms and potential therapeutic targets of rheumatoid arthritis and pigmented villonodular synovitis using machine learning and bioinformatics analysis	Frontiers in Genetics	Excluded	Excluded by title and abstract
155	Tan, L; Ouyang, T; Li, X; Chen, Y; Ke, S; Chen, J; Liu, Y; Zeng, F; Chen, Y; Long, J; Deng, Q; Hu, X	2023	Serum sirtuin-1 a potential marker in the diagnosis of rheumatoid arthritis	Autoimmunity	Excluded	Excluded by title and abstract
156	Liu, F; Huang, Y; Liu, F; Wang, H	2023	Identification of immune-related genes in diagnosing atherosclerosis with rheumatoid arthritis through bioinformatics analysis and machine learning	Frontiers in Immunology	Excluded	Excluded by title and abstract
157	Ran, L; Xu, B; Han, H H; Wang, J Y; A, X Y; Cao, B R; Meng, X H; Zhang, C B; Xin, P F; Qiu, G W; Xiang, Z; Pei, S Q; Gao, C X; Shen, J; Zhong, S; Xu, X R; Bian, Y Q; Xie, J; Shi, Q; Sun, S T; Xiao, L B	2023	The effect of JuanBiQiangGu granules in combination with methotrexate on joint inflammation in rheumatoid arthritis: a randomized controlled trial	Frontiers in Pharmacology	Excluded	Excluded by title and abstract
158	Sehar, R; Hameed, W; Ahmad, C Z; Naeem, N; Gillani, S F; Mahmood, S	2023	AN ANALYSIS OF OSTEOPENIA IN YOUNG PATIENTS WITH SEVERE ILLNESSES	NeuroQuantology	Excluded	Excluded by title and abstract
159	Singh, N; Gupta, P; Bharti, C; Shanmugam, S K	2023	Evaluation of Hepatoprotective Efficacy of a Polyherbal Unani Formulation Majoon-Najah against Cadmium Chloride-induced Liver Damage	Current Drug Research Reviews	Excluded	Excluded by title and abstract
160	Salamat, M R; Salamat, A H; Sattari, M; Saeedbakhsh, S; Asgari, M	2023	Identifying the Most Important Factors in Determining the Osteoporosis in Women Using Data Mining Techniques	Acta Medica Iranica	Excluded	Excluded by title and abstract
161	Li, S; Wang, Q; Tan, X; Wang, L; Gong, J; Zhang, J; Wang, W; Liu, J	2023	Effect of neonatal and adult sepsis on inflammation-related diseases in multiple physiological systems: a Mendelian randomization study	Frontiers in Endocrinology	Excluded	Excluded by title and abstract
162	Flechner, S M; Budde, K	2023	Back to the Future With Co-Stimulation Blockade	Transplant International	Excluded	Excluded by title and abstract
163	Tzoulis, P; Yavropoulou, M P	2023	Association of hyponatremia with bone mineral density and fractures: a narrative review	Therapeutic Advances in Endocrinology and Metabolism	Excluded	Excluded by title and abstract
164	Hammer, H B; Pedersen, S L; Jonsson, M K; Mathsson-Alm, L; Gehring, I; Sexton, J; Haavardsholm, E A; Askling, J	2023	Calprotectin, a sensitive marker of inflammation, is robustly assessed in plasma from patients with early or established rheumatoid arthritis by use of different laboratory methods	Scandinavian Journal of Clinical and Laboratory Investigation	Excluded	Excluded by title and abstract
165	Hu, Y; Liu, J; Xin, L; Wan, L; Qi, Y; Li, Y; Chen, Y	2023	Huangqin Qingre Chubi Capsule is Associated with Reduced Risk of Readmission in Patients with Rheumatoid Arthritis: A Real-World Retrospective Cohort Study	International Journal of General Medicine	Excluded	Excluded by title and abstract
166	Zhong, S; Lan, L; Zheng, Z; Zhang, H; Wen, Y	2023	Association between genetically predicted rheumatoid arthritis and alopecia areata: a two-sample Mendelian randomization study	Frontiers in Immunology	Excluded	Excluded by title and abstract
167	Yang, M; Su, Y; Xu, K; Wen, P; Zhang, B; Guo, J; Nan, K; Yang, P; Shao, X; Liu, L; Yang, Z; Xu, P	2023	Common autoimmune diseases and urticaria: the causal relationship from a bidirectional two-sample mendelian randomization study	Frontiers in Immunology	Excluded	Excluded by title and abstract
168	Chen, Q H; Wang, S; Huang, X; Liang, L; Xie, T	2023	Experimental study of osthole regulating Wnt/β-catenin pathway in the treatment of rheumatoid arthritis	Revista de Psiquiatria Clinica	Excluded	Excluded by title and abstract
169	King, K; McGuinness, S; Watson, N; Norton, C; Chalder, T; Czuber-Dochan, W	2023	What Do We Know about Medication Adherence Interventions in Inflammatory Bowel Disease, Multiple Sclerosis and Rheumatoid Arthritis? A Scoping Review of Randomised Controlled Trials	Patient Preference and Adherence	Excluded	Excluded by title and abstract
170	Yang, P; Wang, T; He, Y J; Su, S Y	2023	Research Trends of Acupuncture Therapy for Chronic Pain-Related Depression or Anxiety from 2003 to 2023: A Bibliometric Analysis	Journal of Pain Research	Excluded	Excluded by title and abstract
171	Kwon, C Y	2023	Research Trends of Pharmacopuncture: a bibliometric analysis using VOSviewer (2007-2023)	Journal of Pharmacopuncture	Excluded	Excluded by title and abstract
172	Stavrakidou, M; Trachana, M; Koutsonikoli, A; Spanidou, K; Hristara-Papadopoulou, A	2023	The Impact of a Physiotherapy Tele-Rehabilitation Program on the Quality of Care for Children with Juvenile Idiopathic Arthritis	Mediterranean Journal of Rheumatology	Excluded	Excluded by title and abstract
173	Wang, Q; Huang, X; Shao, Y; Liu, Q; Shen, J; Xia, J; Zhang, Z; Wang, C	2023	The implication of long non-coding RNA expression profile in rheumatoid arthritis: Correlation with treatment response to tumor necrosis factor inhibitor	Modern Rheumatology	Excluded	Excluded by title and abstract
174	So, H; Chow, E; Cheng, I; Lau, X; Li, T; Szeto, C; Tam, L	2023	Telemedicine for follow-up of lupus nephritis in the Covid-19 outbreak: A randomised controlled trial	International Journal of Rheumatic Diseases	Excluded	Excluded by title and abstract
175	Wang, M	2023	The safety and efficacy of Denosumab in the treatment of RA-induced bone destruction: A meta-analysis of RCTs	International Journal of Rheumatic Diseases	Excluded	Excluded by title and abstract
176	Raunsbaek Knudsen, L; Lomborg, K; Hauge, E; Andersen Zangi, H; De Thurah, A	2023	Opportunities and Challenges in Digital Patient Education from the Perspective of Patients with Rheumatoid Arthritis: A Qualitative Study	Scandinavian Journal of Rheumatology	Excluded	Excluded by title and abstract
177	NCT06217172	2023	RHEUPP - A Rheumatological Follow-up Management App	https://clinicaltrials.gov/ct2/show/NCT06217172	Excluded	Excluded by title and abstract
178	Muehlensiepen F; May S; Hadaschik K; Vuillerme N; Heinze M; Grahammer M; Labinsky H; Boeltz S; Detert J; Petersen J; et al.	2023	Digitally supported shared decision-making and treat-to-target in rheumatology: a qualitative study embedded in a multicenter randomized controlled trial	Rheumatology international	Excluded	Excluded by title and abstract
179	NCT05942911	2023	Safety and Effect on Pain and Function According to RAPID-3 of IHL-675A in Patients With Rheumatoid Arthritis	https://clinicaltrials.gov/ct2/show/NCT05942911	Excluded	Excluded by title and abstract
180	NCT06077890	2023	Effectiveness of Digital Rehabilitation (SIMPLI.REHAB) in Hand Arthritis	https://clinicaltrials.gov/ct2/show/NCT06077890	Excluded	Excluded by title and abstract
181	Knudsen LR; Lomborg K; Hauge EM; Zangi HA; de Thurah A	2023	The WebRA study: opportunities and challenges in digital patient education from the perspective of patients with rheumatoid arthritis: a qualitative study	Patient education and counseling	Excluded	Excluded by title and abstract
182	Karkon S; O'Shea F; Doran M; McCormack H; Connolly D	2023	Testing the feasibility and acceptability of an online 'Fatigue and Activity Management Education for Work (FAME-W) programme' for individuals with inflammatory arthritis	Musculoskeletal care	Excluded	Excluded by title and abstract
183	d'Ailly PN; Deugd C; Schep NWL; Kuijper TM; Kok MR; Willemze A; Coert JH; de Jong PHP; Lam-Tse WK; van der Helm-van Mil AHM; et al.	2023	Arthroscopic synovectomy versus intra-articular injection of corticosteroids for the management of refractory psoriatic or rheumatoid arthritis of the wrist: study protocol for a randomized controlled trial (ARCTIC trial)	Trials	Excluded	Excluded by title and abstract
184	van Huizen AM; van der Kraaij GE; Busard CI; Ouwerkerk W; van den Reek JMPA; Menting SP; Prens EP; Rispens T; de Vries A; de Jong EMGJ; et al.	2023	Adalimumab combined with methotrexate versus adalimumab monotherapy in psoriasis: three-year follow-up data of a single-blind randomized controlled trial	Journal of the European Academy of Dermatology and Venereology : JEADV	Excluded	Excluded by title and abstract
185	Leese J; Therrien S; Ramachandran S; Backman C; Ma J; English K; Davidson E; McQuitty S; Hoens A; Koehn C; et al.	2023	Decision-Making Around Vaccination and Other Public Health Measures during the COVID-19 Pandemic: experiences of Individuals with Rheumatoid Arthritis	Journal of rheumatology	Excluded	Excluded by title and abstract
186	Therrien S; Ramachandran S; Leese J; Backman C; Ma J; English K; Davidson E; McQuitty S; Koehn C; Hoens A; et al.	2023	Lived Experiences That Influenced Self-Perception and Identity among Individuals with Rheumatoid Arthritis during the COVID-19 Pandemic	Journal of rheumatology	Excluded	Excluded by title and abstract
187	Andonian B; Ross LM; Zidek AM; Fos LB; Piner LW; Johnson JL; Belski KB; Counts JD; Pieper CF; Siegler IC; et al.	2023	Remotely Supervised Weight Loss and Exercise Training to Improve Rheumatoid Arthritis Cardiovascular Risk: rationale and Design of the Supervised Weight Loss Plus Exercise Training-Rheumatoid Arthritis Trial	ACR open rheumatology	Excluded	Excluded by title and abstract
188	Ramachandran S; Leese J; Therrien S; Backman C; Ma J; English K; Davidson E; McQuitty S; Hoens A; Koehn C; et al.	2023	Accessing Telehealth and In-Person Healthcare during the COVID-19 Pandemic: experiences of Individuals with Rheumatoid Arthritis	Journal of rheumatology	Excluded	Excluded by title and abstract
189	Prasad CB; Dhir V; Gupta R; Thomas KN; Devarasetti PK; Pai VS; Jain A; Saini P; Leishangthem B; Khullar A; et al.	2023	Comparison of two dosing schedules for oral methotrexate (split-dose versus single-dose) once weekly in patients with active rheumatoid arthritis: a multi center, open label, parallel group, randomized controlled trial (SMART study)	Indian journal of rheumatology	Excluded	Excluded by title and abstract
190	ISRCTN14999554	2023	A single-site study to understand the best route of delivery for a new cell-based treatment created from patient's own white blood cells for rheumatoid arthritis	https://trialsearch.who.int/Trial2.aspx?TrialID=ISRCTN14999554	Excluded	Excluded by title and abstract
191	ISRCTN44988547	2023	Are RNA signatures (biomarkers) in the tissue which surrounds the joints (synovial tissue) from patients with rheumatoid arthritis predictive of response to drug treatments?	https://trialsearch.who.int/Trial2.aspx?TrialID=ISRCTN44988547	Excluded	Excluded by title and abstract
192	Nijhof LN; Nijhof SL; van de Putte EM; Houtveen J; van Montfrans JM; Knoop H	2023	Internet-delivered cognitive behavioural therapy for chronic fatigue among adolescents with a chronic medical condition: a single case study	Behavioural and cognitive psychotherapy	Excluded	Excluded by title and abstract
193	Jana A; Paul A; Sinhamahapatra P; Chatterjjee S; Kapas P	2023	Effect of yogic practices on disease activity and quality of life in patients with ankylosing spondylitis	Indian journal of rheumatology	Excluded	Excluded by title and abstract
194	Bakker NF; van Weely SFE; Hutting N; Heerkens YF; Engels JA; Staal JB; van der Leeden M; Boonen A; van den Hout WB; Vliet Vlieland TPM; et al.	2023	Effectiveness and cost-effectiveness of a multimodal, physiotherapist-led, vocational intervention in people with inflammatory arthritis: study protocol of the Physiotherapy WORKs trial	BMC rheumatology	Excluded	Excluded by title and abstract
195	CTIS2023-507714-27-00	2023	MethMax trial	https://trialsearch.who.int/Trial2.aspx?TrialID=CTIS2023-507714-27-00	Excluded	Excluded by title and abstract
196		2023	Error in Results and Figure 1	JAMA network open	Excluded	Excluded by title and abstract
197	NCT06064994	2023	Impact Of Mindfulness Meditation On Pain, Quality Of Sleep, Self-Esteem	https://clinicaltrials.gov/ct2/show/NCT06064994	Excluded	Excluded by title and abstract
198	NCT06202092	2023	Effect of Honey Phonophoresis on Knee Cartilage Thickness	https://clinicaltrials.gov/ct2/show/NCT06202092	Excluded	Excluded by title and abstract
199	NCT06428513	2023	Health Coaching Telemedicine Program for Lung Transplant Candidates With End-stage Lung Disease	https://clinicaltrials.gov/ct2/show/NCT06428513	Excluded	Excluded by title and abstract
200	Stenzel, R; Hadaschik, K; May, S; Grahammer, M; Labinsky, H; Welcker, M; Hornig, J; Bendzuck, G; Elling-Audersch, C; Erstling, U; Korbanka, P S; Vuillerme, N; Heinze, M; Kr?nke, G; Schett, G; Pecher, A C; Krusche, M; Mucke, J; Knitza, J; Muehlensiepen, F	2022	Digitally-supported patient-centered asynchronous outpatient follow-up in rheumatoid arthritis - an explorative qualitative study	BMC Health Serv Res	Excluded	Excluded by title and abstract
201	Bergman, M; Buch, M H; Tanaka, Y; Citera, G; Bahlas, S; Wong, E; Song, Y; Zueger, P; Ali, M; Strand, V	2022	Routine Assessment of Patient Index Data 3 (RAPID3) in Patients with Rheumatoid Arthritis Treated with Long-Term Upadacitinib Therapy in Five Randomized Controlled Trials	Rheumatol Ther	Excluded	Excluded by title and abstract
202	Guaracha-Bas¨¢?ez, G A; Contreras-Y¨¢?ez, I; Estrada, Gonz¨¢lez VA; Pacheco-Santiago, L D; Valverde-Hern¨¢ndez, S S; Pascual-Ramos, V	2022	Impact of a hybrid medical care model in the rheumatoid arthritis patient-reported outcomes: A non-inferiority crossover randomized study	J Telemed Telecare	Excluded	Excluded by title and abstract
203	Park, J E; Lee, J E; Moon, B K; Lee, H; Park, S H; Kim, S K; Choe, J Y; Kim, J W; Song, Y K	2022	Impact of a pharmaceutical care service for patients with rheumatoid arthritis using a customised mobile device (the PROUD trial): study protocol for a randomised controlled trial	BMJ Open	Excluded	Excluded by title and abstract
204	Mollard, E; Pedro, S; Schumacher, R; Michaud, K	2022	Smartphone-based behavioral monitoring and patient-reported outcomes in adults with rheumatic and musculoskeletal disease	BMC Musculoskelet Disord	Excluded	Excluded by title and abstract
205	Raad, T; George, E; Griffin, A; Larkin, L; Fraser, A; Kennedy, N; Tierney, A	2022	A randomised controlled trial of a Mediterranean Dietary Intervention for Adults with Rheumatoid Arthritis (MEDRA): Study protocol	Contemp Clin Trials Commun	Excluded	Excluded by title and abstract
206	Guaracha-Bas¨¢?ez, G A; Contreras-Y¨¢?ez, I; Estrada-Gonz¨¢lez, V A; Estrada-Gonz¨¢lez, V A; Valverde-Hern¨¢ndez, S S; Hern¨¢ndez-Molina, G; Pascual-Ramos, V	2022	Comparison of Teleconsultations and In-Person Consultations from Outpatients with Rheumatoid Arthritis, During the COVID-19 Pandemic: An Internal Audit of Medical Notes	Telemed J E Health	Excluded	Excluded by title and abstract
207	Papamichael, K; Afif, W; Drobne, D; Dubinsky, M C; Ferrante, M; Irving, P M; Kamperidis, N; Kobayashi, T; Kotze, P G; Lambert, J; Noor, N M; Roblin, X; Roda, G; Vande, Casteele N; Yarur, A J; Arebi, N; Danese, S; Paul, S; Sandborn, W J; Vermeire, S; Cheifetz, A S; Peyrin-Biroulet, L	2022	Therapeutic drug monitoring of biologics in inflammatory bowel disease: unmet needs and future perspectives	Lancet Gastroenterol Hepatol	Excluded	Excluded by title and abstract
208	Luo, H; Ma, Q; Song, J; Peng, J; Song, Y; Chen, G; Lin, C; Yang, X	2022	An m-Health Intervention for Rheumatoid Arthritis in China ("Rheumatism Center" app): Study Protocol for a Prospective Randomized Controlled Trial	Nurs Open	Excluded	Excluded by title and abstract
209	Uhrenholt, L; Christensen, R; Dreyer, L; Schlemmer, A; Hauge, E M; Krogh, N S; Abildtoft, M K; Taylor, P C; Kristensen, S	2022	Using a novel smartphone application for capturing of patient-reported outcome measures among patients with inflammatory arthritis:A randomized, crossover, agreement study	Scand J Rheumatol	Excluded	Excluded by title and abstract
210	Thiele, T; Beider, S; K¨¹hl, H; Mielke, G; Holz, A; Hirsch, S; Witte, T; Hoeper, K; Cossmann, A; Happle, C; Jablonka, A; Ernst, D	2022	[Care of rheumatology patients during the lockdown in early 2020 : Telemedicine, delegation, patient satisfaction and vaccination behavior]	Z Rheumatol	Excluded	Excluded by title and abstract
211	Geirhos, A; Domhardt, M; Lunkenheimer, F; Temming, S; Holl, R W; Minden, K; Warschburger, P; Meissner, T; Mueller-Stierlin, A S; Baumeister, H	2022	Feasibility and potential efficacy of a guided internet- and mobile-based CBT for adolescents and young adults with chronic medical conditions and comorbid depression or anxiety symptoms (youthCOACHCD): a randomized controlled pilot trial	BMC Pediatrics	Excluded	Excluded by title and abstract
212	Zhang, X; Miao, M; Zhang, R; Liu, X; Zhao, X; Shao, M; Liu, T; Jin, Y; Chen, J; Liu, H; Zhang, X; Li, Y; Zhou, Y; Yang, Y; Li, R; Yao, H; Liu, Y; Li, C; Li, Y; Ren, L; Su, Y; Sun, X; He, J; Li, Z	2022	Efficacy and safety of low-dose interleukin-2 in combination with methotrexate in patients with active rheumatoid arthritis: a randomized, double-blind, placebo-controlled phase 2 trial	Signal Transduction and Targeted Therapy	Excluded	Excluded by title and abstract
213	Ching, A; Parker, J; Haig, A; Sutton, C J; Cotterill, S; Forshaw, D; Culley, J; Hammond, A	2022	Job retention vocational rehabilitation for employed people with inflammatory arthritis: adaptations to the WORKWELL trial due to the impact of the COVID-19 pandemic	Trials	Excluded	Excluded by title and abstract
214	Aslam, M M; John, P; Fan, K H; Malik, J M; Feingold, E; Demirci, F Y; Kamboh, M I	2022	Association of Fc Gamma Receptor 3B Gene Copy Number Variation with Rheumatoid Arthritis Susceptibility	Genes	Excluded	Excluded by title and abstract
215	Chen, Y; Shi, L; Zheng, X; Yang, J; Xue, Y; Xiao, S; Xue, B; Zhang, J; Li, X; Lin, H; Ma, C; Zhang, C	2022	Patterns and Determinants of Multimorbidity in Older Adults: Study in Health-Ecological Perspective	International Journal of Environmental Research and Public Health	Excluded	Excluded by title and abstract
216	Gall, S; Kiltz, U; Kobylinski, T; Andreica, I; Vaupel, K; Waldecker, C; Baraliakos, X; Braun, J	2022	Patient knowledge about biosimilars and satisfaction with the education provided by rheumatologists or nurse specialists in a biosimilar multiswitch scenario – The perception study	Seminars in Arthritis and Rheumatism	Excluded	Excluded by title and abstract
217	Yeoh, S; Madenidou, A V	2022	Telerheumatology during the COVID-19 pandemic: Impact on clinical practice, education, and research	Indian Journal of Rheumatology	Excluded	Excluded by title and abstract
218	Lorentzon, M; Johansson, H; Harvey, N C; Liu, E; Vandenput, L; Crandall, C J; Cauley, J A; LeBoff, M S; McCloskey, E V; Kanis, J A	2022	Menopausal hormone therapy reduces the risk of fracture regardless of falls risk or baseline FRAX probability—results from the Women’s Health Initiative hormone therapy trials	Osteoporosis International	Excluded	Excluded by title and abstract
219	Triguero-Mart¨ªnez, A; Roy-Vallejo, E; Tomero, E G; Montes, N; Fuente, H D L; Ortiz, A M; Casta?eda, S; Lamana, A; Gonz¨¢lez-¨¢lvaro, I	2022	Galectin-1: A Potential Biomarker Differentiating between Early Rheumatoid Arthritis and Spondyloarthritis	Journal of Clinical Medicine	Excluded	Excluded by title and abstract
220	Studenic, P; Aletaha, D; De Wit, M; Stamm, T A; Alasti, F; Lacaille, D; Smolen, J S; Felson, D T	2022	American College of Rheumatology/EULAR remission criteria for rheumatoid arthritis: 2022 revision	Annals of the Rheumatic Diseases	Excluded	Excluded by title and abstract
221	Xie, C X; Chen, Q; Hincapie, C A; Hofstetter, L; Maher, C G; Machado, G C	2022	Effectiveness of clinical dashboards as audit and feedback or clinical decision support tools on medication use and test ordering: a systematic review of randomized controlled trials	Journal of the American Medical Informatics Association	Excluded	Excluded by title and abstract
222	Han, L; Hazlewood, G S; Barnabe, C; Barber, C E H	2022	Systematic Review of Outcomes and Patient Experience With Virtual Care in Rheumatoid Arthritis	Arthritis Care and Research	Excluded	Excluded by title and abstract
223	Wysham, K D; Baker, J F; Narla, R	2022	Osteoporosis and fractures in rheumatoid arthritis - risk factors	Best Practice and Research: Clinical Rheumatology	Excluded	Excluded by title and abstract
224	Garc¨ªa-Rey, E; Cruz-Pardos, A; Salda?a, L	2022	New polyethylenes in total hip arthroplasty a 20- to 22-year follow-up study	Bone and Joint Journal	Excluded	Excluded by title and abstract
225	Dijkshoorn, B; Vedder, D; Rudin, A; Nordstrom, D; Gudbjornsson, B; Lend, K; Uhlig, T; Haavardsholm, E; Grondal, G M; Hetland, M L; Heiberg, M; ?stergaard, M; Horslev-Petersen, K; Lampa, J; Van Vollenhoven, R; Antovic, A; Nurmohamed, M	2022	Profound Anticoagulant Effects of Initial Antirheumatic Treatments in Early Rheumatoid Arthritis Patients; A NORD-STAR Spin-off Study	Arthritis and Rheumatology	Excluded	Excluded by title and abstract
226	Raad, T; George, E; Griffin, A; Larkin, L; Fraser, A; Kennedy, N; Tierney, A	2022	A randomised controlled trial of a Mediterranean Dietary Intervention for Adults with Rheumatoid Arthritis (MEDRA): Study protocol	Contemporary Clinical Trials Communications	Excluded	Excluded by title and abstract
227	Sah, S; R, S; Ramesh, M	2022	PCR66 Impact of Clinical Pharmacist Interventions on Patients' Quality of Life and Medication Adherence Among Rheumatoid Arthritis Patients	Value in Health	Excluded	Excluded by title and abstract
228	Sah, S; R, S; Ramesh, M	2022	HSD75 Frequency and Risk Factors for the Development of Drug Related Problems in Hospitalized Patients with Rheumatoid Arthritis	Value in Health	Excluded	Excluded by title and abstract
229	Alfadhli, E M; Alsharif, A S; Alharbi, R A; Alalawi, S S; Darandari, S E; Alsaedi, S A; Alharbi, S O	2022	Comparison of bone mineral density and Fracture Risk Assessment Tool in Saudi women with and without type 2 diabetes mellitus	Saudi Medical Journal	Excluded	Excluded by title and abstract
230	McKenna, S; Larkin, L; Pyne, T; Gallagher, S; Glynn, L; Fraser, A; Esbensen, B A; Kennedy, N	2022	'i LEARNT so MUCH about MY APPROACH to BEING ACTIVE': EXPERIENCES of PEOPLE with RHEUMATOID ARTHRITIS on the IMPACT of A PHYSIOTHERAPIST LED INTERVENTION to PROMOTE PHYSICAL ACTIVITY	Annals of the Rheumatic Diseases	Excluded	Excluded by title and abstract
231	Lezhenina, S; Shuvalova, N; Guryanova, E; Igoshina, N	2022	CAN EDUCATION PROGRAMS REDUCE ANXIETY in PATIENTS with RHEUMATOID ARTHRITIS?	Annals of the Rheumatic Diseases	Excluded	Excluded by title and abstract
232	Listorti, E; Ferrara, L; Adinolf, A; Gerardi, M C; Ughi, N; Tozzi, V; Epis, O M	2022	JOINING TELEMEDICINE SERVICES in RHEUMATOLOGY: The ROLE PLAYED by PERSONALIZED EXPERIENCE from PATIENTS' PERSPECTIVE	Annals of the Rheumatic Diseases	Excluded	Excluded by title and abstract
233	Larkin, L; McKenna, S; Pyne, T; Gallagher, S; Glynn, L; Fraser, A; Esbensen, B A; Kennedy, N	2022	FEASIBILITY of A PHYSIOTHERAPIST LED, BEHAVIOUR CHANGE INTERVENTION to IMPROVE PHYSICAL ACTIVITY in PEOPLE with RHEUMATOID ARTHRITIS	Annals of the Rheumatic Diseases	Excluded	Excluded by title and abstract
234	Beltr¨¢n, A; Puentes, S; Moreno Lopez, S M; Camargo Rodr¨ªguez, C A; Laguna, M; Amador, J; Botero Varon, M; Castro, L A	2022	ACCURACY of 'hOSPITAL MILITAR CENTRAL' ADMINISTRATIVE DATA BASE for PSORIATIC ARTHRITIS DIAGNOSIS in PATIENTS at A HIGH COMPLEXITY CENTER	Annals of the Rheumatic Diseases	Excluded	Excluded by title and abstract
235	Raad, T; Griffin, A; Larkin, L; Kennedy, N; Tierney, A	2022	THE EFFECT of A MEDITERRANEAN DIET on PHYSICAL FUNCTION and QUALITY of LIFE in PATIENTS with RHEUMATOID ARTHRITIS-THE MEDRA STUDY	Annals of the Rheumatic Diseases	Excluded	Excluded by title and abstract
236	Dijkshoorn, B; Antovic, A; Vedder, D; Rudin, A; Nordstr?m, D; Gudbjornsson, B; Lend, K; Uhlig, T; Haavardsholm, E A; Gr?ndal, G; Hetland, M L; Heiberg, M; ?stergaard, M; H?rslev-Petersen, K; Lampa, J; Van Vollenhoven, R; Nurmohamed, M	2022	PROFOUND ANTICOAGULANT EFFECTS of INITIAL ANTIRHEUMATIC TREATMENTS in EARLY RHEUMATOID ARTHRITIS PATIENTS: A NORD-STAR SPIN-OFF STUDY	Annals of the Rheumatic Diseases	Excluded	Excluded by title and abstract
237	Studenic, P; Stamm, T; Seidler, Y; Dam, A; Weibrecht, N; Zauner, G; Jakobsen, T H; Hansen, R L; Popper, N; Wilhelmer, T C; Radner, H; Ramos, R; Rickmann, J; Urach, C; Kristensen, L E; J?rgensen, T S	2022	RHEUMABUDDY4.0 LEADING the PATH to A PATIENT-DRIVEN ELECTRONIC SUPPORT and MONITORING TOOL	Annals of the Rheumatic Diseases	Excluded	Excluded by title and abstract
238	Akhavanrezayat, A; Samadi, S; Jafari, F; Sadeghi, M; Mohammadpour, A H; Ghoraba, H; Nguyen, Q D	2022	Efficacy and safety of tocilizumab in the management of non-infectious uveitis: a systematic review and meta-analysis of before-after clinical trials	Investigative Ophthalmology and Visual Science	Excluded	Excluded by title and abstract
239	Mulligan, K; Hirani, S P; Harris, S; Taylor, J; Wedderburn, L R; Newman, S	2022	The Effects of a Web-Based Tool for Parents of Children With Juvenile Idiopathic Arthritis: Randomized Controlled Trial	Journal of Medical Internet Research	Excluded	Excluded by title and abstract
240	Retameiro, A C B; Neves, M; Tavares, A L F; Boaro, C D T; Rodriguez, D F S; Stein, T; Costa, R M; Bertolini, G R F; Ribeiro, L F C	2022	Physical Exercise and Low-Level Laser Therapy Systemic Effects on the Ankle Joint in an Experimental Rheumatoid Arthritis Model	Journal of Manipulative and Physiological Therapeutics	Excluded	Excluded by title and abstract
241	Mirtaheri, E; Khabbazi, A; Nazemiyeh, H; Ebrahimi, A A; Hajalilou, M; Shakibay Novin, Z; Pirouzpanah, S	2022	Stachys schtschegleevii tea, matrix metalloproteinase, and disease severity in female rheumatoid arthritis patients: a randomized controlled clinical trial	Clinical Rheumatology	Excluded	Excluded by title and abstract
242	Gu, Y; Liu, X; Yu, X; Qin, Q; Yu, N; Ke, W; Wang, K; Chen, M	2022	Corneal in vivo Confocal Microscopy for Assessment of Non-Neurological Autoimmune Diseases: A Meta-Analysis	Frontiers in Medicine	Excluded	Excluded by title and abstract
243	Huang, D; Liu, J; Xin, L; Xie, J G; Zhu, Q; Chen, P S; Shen, Z B; Meng, Q H; Wang, H Y	2022	Data Mining Study on Prescription Patterns of Different Dosage Forms of Chinese Herbal Medicines for Treating and Improving Immune-Inflammatory Indices in Patients with Rheumatoid Arthritis	Chinese Journal of Integrative Medicine	Excluded	Excluded by title and abstract
244	Sandstr?m, A; Ellerbrock, I; L?fgren, M; Altawil, R; Bileviciute-Ljungar, I; Lampa, J; Kosek, E	2022	Distinct aberrations in cerebral pain processing differentiating patients with fibromyalgia from patients with rheumatoid arthritis	Pain	Excluded	Excluded by title and abstract
245	Feigin, V L; Owolabi, M; Hankey, G J; Pandian, J; Martins, S C	2022	Digital Health in Primordial and Primary Stroke Prevention: A Systematic Review	Stroke	Excluded	Excluded by title and abstract
246	Jo, H G; Song, H S; Lee, D	2022	Oral administration of East Asian herbal medicine for rheumatoid arthritis: A protocol for systematic review and meta-analysis	Medicine (United States)	Excluded	Excluded by title and abstract
247	Adly, A S; Adly, A S; Adly, M S	2022	Effects of laser acupuncture tele-therapy for rheumatoid arthritis elderly patients	Lasers in Medical Science	Excluded	Excluded by title and abstract
248	Bell, K; Dykas, C; Muckian, B; Williams, B; Rainey, H; Comberg, M; Mora, M; Owen, K A; Lipsky, P E	2022	Patient-Reported Outcome Information Collected from Lupus Patients Using a Mobile Application: Compliance and Validation	ACR Open Rheumatology	Excluded	Excluded by title and abstract
249	Maheu, E; Soriot-Thomas, S; Noel, E; Ganry, H; Lespessailles, E; Cortet, B	2022	Wearable transcutaneous electrical nerve stimulation (actiTENS?) is effective and safe for the treatment of knee osteoarthritis pain: a randomized controlled trial versus weak opioids	Therapeutic Advances in Musculoskeletal Disease	Excluded	Excluded by title and abstract
250	Castro, P A T S; Machanocker, D H; Luna, G F; Barbosa, G M; Cunha, J E; Cunha, T M; Cunha, F Q; Russo, T L; Salvini, T F	2022	Clinical-Like Cryotherapy in Acute Knee Arthritis Protects Neuromuscular Junctions of Quadriceps and Reduces Joint Inflammation in Mice	BioMed Research International	Excluded	Excluded by title and abstract
251	Geng, Q; Liu, B; Ma, Y; Li, H; Shi, N; Ouyang, G; Nie, Z; Yi, J; Chen, Y; Wang, Y; Lu, C	2022	Effects and Safety of the Tripterygium Glycoside Adjuvant Methotrexate Therapy in Rheumatoid Arthritis: A Systematic Review and Meta-Analysis	Evidence-based Complementary and Alternative Medicine	Excluded	Excluded by title and abstract
252	Wang, Y; Zhou, Z; Chen, L; He, X; Li, H; Huang, Y; Pu, Y	2022	Efficacy of Duhuo Jisheng Decoction in Treating Ankylosing Spondylitis: Clinical Evidence and Potential Mechanisms	Evidence-based Complementary and Alternative Medicine	Excluded	Excluded by title and abstract
253	Liang, W; Luo, Q; Zhang, Z; Yang, K; Yang, A; Chi, Q; Hu, H	2022	An integrated bioinformatics analysis and experimental study identified key biomarkers CD300A or CXCL1, pathways and immune infiltration in diabetic nephropathy mice	Biocell	Excluded	Excluded by title and abstract
254	Adami, G; Gavioli, I; Rossini, M; Viapiana, O; Orsolini, G; Benini, C; Bertoldo, E; Fracassi, E; Gatti, D; Fassio, A	2022	Real-life short-term effectiveness of anti-osteoporotic treatments: a longitudinal cohort study	Therapeutic Advances in Musculoskeletal Disease	Excluded	Excluded by title and abstract
255	Wang, H L; Zhao, Q; Li, W; Zhu, H C; Lv, L; Zhu, Z H; Wang, X X; Yang, Z Z; Ma, Y C; Liu, M X; Wang, Y W; Lai, H; Liu, C P; Yang, Y Z	2022	A Systematic Review and Network Meta-Analysis about the Efficacy and Safety of Tripterygium wilfordii Hook F in Rheumatoid Arthritis	Evidence-based Complementary and Alternative Medicine	Excluded	Excluded by title and abstract
256	He, X; Yu, M; Zhao, J; Wang, A; Yin, J; Wang, H; Qiu, J; He, X; Wu, X	2022	Chrono-moxibustion adjusts circadian rhythm of CLOCK and BMAL1 in adjuvant-induced arthritic rats	American Journal of Translational Research	Excluded	Excluded by title and abstract
257	Sharma, S K; Gurjar, N R	2022	Effect of Hand Reflexology Massage On Pain, Fatigue And Sleep Deprivation In Patients Suffering From Rheumatoid Arthritis	Journal of Pharmaceutical Negative Results	Excluded	Excluded by title and abstract
258	NCT05375422	2022	Effects of SARAH Protocol in Women With Rheumatoid Arthritis	https://clinicaltrials.gov/show/NCT05375422	Excluded	Excluded by title and abstract
259	Menzies RE; Sharpe L; Richmond B; Dudeney J; Todd J; Szabo M; Sesel AL; Dear B	2022	Randomised controlled trial of cognitive behaviour therapy versus mindfulness for people with rheumatoid arthritis with and without a history of recurrent depression: study protocol and design	BMJ open	Excluded	Excluded by title and abstract
260	Blalock SJ; Solow EB; Reyna VF; Keebler M; Carpenter D; Hunt C; Hickey G; Curtis JR; O'Neill K; Chapman SB	2022	Enhancing Patient Understanding of Medication Risks and Benefits	Arthritis care & research	Excluded	Excluded by title and abstract
261	Ozcelep OF; Ustun I; Algun ZC	2022	Effect of task-oriented training on pain, functionality, and quality of life in rheumatoid arthritis	Turkish journal of physical medicine and rehabilitation	Excluded	Excluded by title and abstract
262	Dover S; Clairman H; Beebe D; Cameron B; Laxer R; Levy D; Narang I; Schneider R; Spiegel L; Stephens S; et al.	2022	Improving sleep reduces pain in childhood arthritis; a crossover randomized controlled trial	Pediatric rheumatology	Excluded	Excluded by title and abstract
263	Danila MI; Chen L; Ruderman EM; Owensby JK; O'Beirne R; Melnick JA; Harrold LR; Curtis D; Nowell WB; Curtis JR	2022	Evaluation of an Intervention to Support Patient-Rheumatologist Conversations About Escalating Treatment in Patients with Rheumatoid Arthritis: a Proof-of-Principle Study	ACR open rheumatology	Excluded	Excluded by title and abstract
264	Thiele T; Beider S; K¨¹hl H; Mielke G; Holz A; Hirsch S; Witte T; Hoeper K; Cossmann A; Happle C; et al.	2022	Care of rheumatology patients during the lockdown in early 2020 : telemedicine, delegation, patient satisfaction and vaccination behavior	Zeitschrift fur Rheumatologie	Excluded	Excluded by title and abstract
265	Bowman SJ; Fox R; D?rner T; Mariette X; Papas A; Grader-Beck T; Fisher BA; Barcelos F; De Vita S; Schulze-Koops H; et al.	2022	Safety and efficacy of subcutaneous ianalumab (VAY736) in patients with primary Sj?gren's syndrome: a randomised, double-blind, placebo-controlled, phase 2b dose-finding trial	Lancet (london, england)	Excluded	Excluded by title and abstract
266	NCT05499728	2022	Telerehabilitation After Shoulder Arthroplasty	https://clinicaltrials.gov/ct2/show/NCT05499728	Excluded	Excluded by title and abstract
267	ISRCTN23256704	2022	A trial to understand how immune function affects symptoms of psychosis	https://trialsearch.who.int/Trial2.aspx?TrialID=ISRCTN23256704	Excluded	Excluded by title and abstract
268	NCT05379868	2022	Posterior Column Spinal Osteotomies in the Treatment of Adolescent Idiopathic Scoliosis	https://clinicaltrials.gov/show/NCT05379868	Excluded	Excluded by title and abstract
269	NCT05315011	2022	Assessment of Cryotherapy's Analgesic Impact in Anti-aromatase-induced Arthralgia	https://clinicaltrials.gov/ct2/show/NCT05315011	Excluded	Excluded by title and abstract
270	Mucke, J; Knitza, J; Muehlensiepen, F; Grahammer, M; Stenzel, R; Simon, D; Kleyer, A; Kr?nke, G; Sharp, C; Bendzuck, G; Korinth, M; Elling-Audersch, C; Vuillerme, N; Schett, G; Pecher, A C; Krusche, M	2021	TELERA-Asynchronous TELEmedicine for Patients With Rheumatoid Arthritis: Study Protocol for a Prospective, Multi-Center, Randomized Controlled Trial	Front Med (Lausanne)	Excluded	Excluded by title and abstract
271	Santos-Moreno, P; Rodr¨ªguez-Vargas, G S; Casanova, R; Rubio-Rubio, J A; Ch¨¢vez-Ch¨¢vez, J; Rivera-Triana, D P; Castiblanco-Monta?ez, R A; Hern¨¢ndez-Zambrano, S M; Villareal, L; Rojas-Villarraga, A	2021	Evaluation of a Non-Face-to-Face Multidisciplinary Health Care Model in a Population with Rheumatoid Arthritis Vulnerable to COVID-19 in a Health Emergency Situation	Healthcare (Basel)	Excluded	Excluded by title and abstract
272	Desai, A; Kumar, H; Nishat, R; Aspalli, S; Nagappa, G	2021	Comparative evaluation of awareness of link between oral and systemic health among undergraduate dental and medical students	European Journal of Molecular and Clinical Medicine	Excluded	Excluded by title and abstract
273	Bywall, K S; Veldwijk, J; Hansson, M G; Baecklund, E; Raza, K; Falahee, M; Kihlbom, U	2021	Does being exposed to an educational tool influence patient preferences? The influence of an educational tool on patient preferences assessed by a discrete choice experiment.	Patient Education and Counseling	Excluded	Excluded by title and abstract
274	Ye, Q; Wang, G; Lu, J; Huang, Y; Zhang, J; Zhu, L; Zhu, Y; Lan, J; Li, Z; Liu, Y; Xu, H; Li, Z	2021	Exposure levels of mycophenolic acid are associated with comorbidities in children with systemic lupus erythematosus	Lupus	Excluded	Excluded by title and abstract
275	McCarthy, S; Jones, S; Tabor, A; Packham, J	2021	USING VIRTUAL REALITY TO HELP MANAGE NEEDLE PHOBIA IN JUVENILE IDIOPATHIC ARTHRITIS	Rheumatology Advances in Practice	Excluded	Excluded by title and abstract
276	Petushek, E J; M?rtvedt, A I; Nelson, B L; Hamati, M C	2021	The effect of a brief, web-based animated video for improving comprehension and implementation feasibility for reducing anterior cruciate ligament injury: A three-arm randomized controlled trial	International Journal of Environmental Research and Public Health	Excluded	Excluded by title and abstract
277	Inoue, Y; Hirata, K; Hoshino, Y; Yamaguchi, Y	2021	Difference in background factors between responders to gabapentin enacarbil treatment and responders to placebo: pooled analyses of two randomized, double-blind, placebo-controlled studies in Japanese patients with restless legs syndrome	Sleep Medicine	Excluded	Excluded by title and abstract
278	Santos-Moreno, P; Casanova, R; Rodr¨ªguez-Vargas, G S; Villareal, L; Rubio, J A; Ch¨¢vez-Ch¨¢vez, J; Rivera-Triana, D P; Castiblanco-Monta?ez, R A; Hern¨¢ndez-Zambrano, S M; Rojas-Villarraga, A	2021	Evaluation of a non-face to face multidisciplinary health care model in a population with rheumatoid arthritisvulnerable to covid-19 in a health emergency situation	Arthritis and Rheumatology	Excluded	Excluded by title and abstract
279	Leese, J; Backman, C L; Ma, J; Koehn, C; Hoens, A; English, K; Davidson, E; McQuitty, S; Gavin, J; Adams, J; Thierren, S; Li, L	2021	Experiences of self-care during the covid-19 pandemic among individuals with rheumatoid arthritis: A qualitative study	Arthritis and Rheumatology	Excluded	Excluded by title and abstract
280	Fares, J; Healy, A; Bergman, M	2021	Value of the routine assessment of patient index data 3 (rapid3) as a disease activity measure in patients with psoriatic arthritis	Arthritis and Rheumatology	Excluded	Excluded by title and abstract
281	Weiss, P; Sears, C; Brandon, T; Xiao, R; Aquino, T; Archie, K; Hameed, A; Holland, E; Holland, M; Khan, A; Kohlheim, M; Leal, J; Murphy, L; Murphy, S; Neu, A; Neu, E; Neu, J; Neu, J; Richmond, R; Suplee, T; Suplee, D; Forrest, C	2021	Stakeholder outcome prioritization in the biologic abatement and capturing kids' outcomes and flare frequency in juvenile spondyloarthritis trial	Arthritis and Rheumatology	Excluded	Excluded by title and abstract
282	Qiu, L; Liu, J; Kuang, W; Zhang, K; Ma, J	2021	First Report of Pestalotiopsis chamaeropis Causing Leaf Spot on Eurya nitida in China	Plant disease	Excluded	Excluded by title and abstract
283	Cugusi, L; Prosperini, L; Mura, G	2021	Exergaming for Quality of Life in Persons Living with Chronic Diseases: A Systematic Review and Meta-analysis	PM and R	Excluded	Excluded by title and abstract
284	Wu, M; Tao, M; Wang, Q; Lu, X; Yuan, H	2021	Fusion proteins of biologic agents in the treatment of rheumatoid arthritis (RA): A network meta-Analysis	Medicine (United States)	Excluded	Excluded by title and abstract
285	Chen, L J; Zhou, Y J; Wen, Z H; Tian, F; Li, J Y	2021	Efficacy and safety of iguratimod combined with methotrexate vs. methotrexate alone in rheumatoid arthritis: A?systematic review and meta-analysis of randomized controlled trials	Zeitschrift fur Rheumatologie	Excluded	Excluded by title and abstract
286	Zheng, W; Mei, Y; Chen, C; Cai, L; Chen, H	2021	The effectiveness and safety of Tripterygium wilfordii glycosides combined with disease-modifying anti-rheumatic drugs in the treatment of rheumatoid arthritis: A systematic review and meta-analysis of 40 randomized controlled trials	Phytotherapy Research	Excluded	Excluded by title and abstract
287	Cacciapaglia, F; Venerito, V; Stano, S; Fornaro, M; Lopalco, G; Iannone, F	2021	Comparative efficacy of combination therapy with biologic or target synthetic drugs for rheumatoid arthritis: A bayesian network meta-analysis	Annals of the Rheumatic Diseases	Excluded	Excluded by title and abstract
288	Charlotte, A; Jerome, D; Lukas, C; Rempenault, C; Constantin, A; Morel, J	2021	Incidence of gastro-intestinal complications in rheumatoid arthritis patients receiving biological dmards in observational cohort studies: A systematic literature review and meta-analysis	Annals of the Rheumatic Diseases	Excluded	Excluded by title and abstract
289	Ding, W; Chen, S; Shi, X; Zhao, Y	2021	Efficacy of Bi Qi Capsules in combination with methotrexate in the treatment of rheumatoid arthritis: A protocol of double-blind randomized controlled trial	Medicine (United States)	Excluded	Excluded by title and abstract
290	Yu, J; Wang, P; Nie, C; Zheng, B	2021	The efficacy and safety of silver needle in the treatment of rheumatoid arthritis: A protocol of randomized controlled trial	Medicine (United States)	Excluded	Excluded by title and abstract
291	Osawa, R; Ikegami, S; Horiuchi, H; Tokida, R; Kato, H; Takahashi, J	2021	Osteoporosis detection by physical function tests in resident health exams: A japanese cohort survey randomly sampled from a basic resident registry	Journal of Clinical Medicine	Excluded	Excluded by title and abstract
292	Hsu, P C; Chang, K V; Wu, W T; Wang, J C; ?z?akar, L	2021	Effects of Ultrasound-Guided Peritendinous and Intrabursal Corticosteroid Injections on Shoulder Tendon Elasticity: A Post Hoc Analysis of a Randomized Controlled Trial	Archives of Physical Medicine and Rehabilitation	Excluded	Excluded by title and abstract
293	Yates, M; Mootoo, A; Adas, M; Bechman, K; Rampes, S; Patel, V; Qureshi, S; Cope, A P; Norton, S; Galloway, J B	2021	Venous Thromboembolism Risk With JAK Inhibitors: A Meta-Analysis	Arthritis and Rheumatology	Excluded	Excluded by title and abstract
294	McCrae, C S; Chan, W S; Curtis, A F; Nair, N; Deroche, C B; Munoz, M; Takamatsu, S; McLean, D; Davenport, M; Muckerman, J E; Takahashi, N; McCann, D; McGovney, K; Sahota, P; Mazurek, M O	2021	Telehealth cognitive behavioral therapy for insomnia in children with autism spectrum disorder: A pilot examining feasibility, satisfaction, and preliminary findings	Autism	Excluded	Excluded by title and abstract
295	Toyoshima, J; Shibata, M; Kaibara, A; Kaneko, Y; Izutsu, H; Nishimura, T	2021	Population pharmacokinetic analysis of peficitinib in patients with rheumatoid arthritis	British Journal of Clinical Pharmacology	Excluded	Excluded by title and abstract
296	Walling, S; Kalita, A; Dutta, A	2021	Effectiveness of kaltenborn posterior glide and coracohumeral ligament positional stretching on external rotation range of motion in patients with adhesive capsulitis	Indian Journal of Forensic Medicine and Toxicology	Excluded	Excluded by title and abstract
297	Yazhou, Z; Liu, C	2021	Efficacy of joint cavity injection with recombinant human type II tumor necrosis factor receptor antibody fusion protein for rheumatoid arthritis combined with knee arthritis	Osteoarthritis and Cartilage	Excluded	Excluded by title and abstract
298	Michael, J; Moiseos, M; Ferreira, N; Sophocleous, A	2021	The anti-inflammatory potential of probiotics on skeletal diseases: Systematic review and meta-analysis of randomised controlled trials	Bone Reports	Excluded	Excluded by title and abstract
299	Santopaolo, M; Sullivan, N; Thomas, A C; Alvino, V V; Nicholson, L B; Gu, Y; Spinetti, G; Kallikourdis, M; Blom, A; Madeddu, P	2021	Activation of Bone Marrow Adaptive Immunity in Type 2 Diabetes: Rescue by Co-stimulation Modulator Abatacept	Frontiers in Immunology	Excluded	Excluded by title and abstract
300	Mo, X B; Zhang, Y H; Lei, S F	2021	Integrative analysis identifies potential causal methylation-mRNA regulation chains for rheumatoid arthritis	Molecular Immunology	Excluded	Excluded by title and abstract
301	Alarc¨®n-Paredes, A; Guzm¨¢n-Guzm¨¢n, I P; Hern¨¢ndez-Rosales, D E; Navarro-Zarza, J E; Cantillo-Negrete, J; Cuevas-Valencia, R E; Alonso, G A	2021	Computer-aided diagnosis based on hand thermal, RGB images, and grip force using artificial intelligence as screening tool for rheumatoid arthritis in women	Medical and Biological Engineering and Computing	Excluded	Excluded by title and abstract
302	Awan, A; Ng, T; Conter, H; Raskin, W; Stober, C; Simos, D; Pond, G; Dhesy-Thind, S; Mates, M; Kumar, V; Fergusson, D; Hutton, B; Saunders, D; Vandermeer, L; Clemons, M	2021	Feasibility outcomes of a randomised, multicentre, pilot trial comparing standard 6-monthly dosing of adjuvant zoledronate with a single one-time dose in patients with early stage breast cancer	Journal of Bone Oncology	Excluded	Excluded by title and abstract
303	Liu, P; Yao, J; Qiu, C	2021	Nursing intervention using healing touch in total knee replacement: A randomized controlled study protocol	Medicine (United States)	Excluded	Excluded by title and abstract
304	Elnaggar, R K; Mahmoud, W S; Moawd, S A; Azab, A R	2021	Impact of core stability exercises on bone mineralization and functional capacity in children with polyarticular juvenile idiopathic arthritis: a randomized clinical trial	Clinical Rheumatology	Excluded	Excluded by title and abstract
305	Ulas, S T; Hermann, K G; Makowski, M R; Biesen, R; Proft, F; Schilling, R; Diekhoff, T	2021	Perfusion in hand arthritis on dynamic contrast-enhanced computed tomography: a randomized prospective study using MRI as a standard of reference	Skeletal Radiology	Excluded	Excluded by title and abstract
306	Borrega, R; Ara¨²jo, C; Aguiam, N; Magro, F; Fonseca, J E; Danese, S; Lopes, J; Goncalves, J	2021	Systematic Review and Principal Components Analysis of the Immunogenicity of Adalimumab	BioDrugs	Excluded	Excluded by title and abstract
307	Tanaka, Y; Takeuchi, T; Yamanaka, H; Nanki, T; Umehara, H; Yasuda, N; Tago, F; Kitahara, Y; Kawakubo, M; Torii, K; Hojo, S; Kawano, T; Imai, T	2021	A phase 2 study of E6011, an anti-Fractalkine monoclonal antibody, in patients with rheumatoid arthritis inadequately responding to biological disease-modifying antirheumatic drugs	Modern Rheumatology	Excluded	Excluded by title and abstract
308	Peng, H; Wang, W; Lin, J; Weng, X; Qian, W; Wang, W	2021	Local Efficacy of Corticosteroids as an Adjuvant for Periarticular Cocktail Injection in Simultaneous Bilateral Total Knee Arthroplasty: A Prospective Randomized Double-Blind Controlled Trial	Pain Research and Management	Excluded	Excluded by title and abstract
309	Jiang, Y; Zhao, L; Chen, Q; Zhou, L	2021	Exploring the Mechanism of Berberine Intervention in Ulcerative Colitis from the Perspective of Inflammation and Immunity Based on Systemic Pharmacology	Evidence-based Complementary and Alternative Medicine	Excluded	Excluded by title and abstract
310	Liu, Y; Xie, Y	2021	Metabolomics approach to the exploration of amino acids metabolism changes associated with disease progression in a rat model of adjuvant-induced arthritis	Journal of Environmental Pathology, Toxicology and Oncology	Excluded	Excluded by title and abstract
311	NCT05039242	2021	Effects of Kinesiotaping for Hands Function in Rheumatoid Arthritis	https://clinicaltrials.gov/show/NCT05039242	Excluded	Excluded by title and abstract
312	Guo YG; Sun GW; Yang L; Li C; Yang J	2021	Differential metabolites and metabolic pathways involving acupuncture-induced improvement of rheumatoid arthritis patients based on gas chromatography-mass spectrometry	Zhen CI yan jiu = acupuncture research	Excluded	Excluded by title and abstract
313	Zhao J; Zhou W; Wu Y; Ji P; Yang L; Yan X; Zhang Z	2021	The efficacy, safety and cost-effectiveness of hydroxychloroquine, sulfasalazine, methotrexate triple therapy in preventing relapse among patients with rheumatoid arthritis achieving clinical remission or low disease activity: the study protocol of a randomized controlled clinical Trial (ESCoRT study)	BMC medical informatics and decision making	Excluded	Excluded by title and abstract
314	Curtis JR; Cofield SS; Bridges SL; Bassler J; Deodhar A; Ford TL; Huffstutter J; Jankeel A; Kivitz A; Kamal S; et al.	2021	The Safety and Immunologic Effectiveness of the Live Varicella-Zoster Vaccine in Patients Receiving Tumor Necrosis Factor Inhibitor Therapy : a Randomized Controlled Trial	Annals of internal medicine	Excluded	Excluded by title and abstract
315	Lalloo C; Harris LR; Hundert AS; Berard R; Cafazzo J; Connelly M; Feldman BM; Houghton K; Huber A; Laxer RM; et al.	2021	The iCanCope pain self-management application for adolescents with juvenile idiopathic arthritis: a pilot randomized controlled trial	Rheumatology (Oxford, England)	Excluded	Excluded by title and abstract
316	KCT0006508	2021	Pharmacist service for patients with rheumatoid arthritis	http://www.who.int/trialsearch/Trial2.aspx?TrialID=KCT0006508	Excluded	Excluded by title and abstract
317	Pouls B; Bekker C; Vriezekolk J; Van Dulmen S; Van Den Bemt B	2021	Results of the gamer trial: gaming for adherence to medication using e-health in rheumatoid arthritis	International journal of clinical pharmacy	Excluded	Excluded by title and abstract
318	McGuiness CB; Boytsov NN; Zhang X; Wang X; Kannowski CL; Wade RL	2021	Probabilistic Linkage of Randomized Controlled Trial Data to Administrative Claims: a Case Study of Patients from Baricitinib Clinical Trials	Rheumatology and therapy	Excluded	Excluded by title and abstract
319	Raunsb?k Knudsen L; Lomborg K; Ndosi M; Hauge EM; de Thurah A	2021	The effectiveness of e-learning in patient education delivered to patients with rheumatoid arthritis: the WebRA study-protocol for a pragmatic randomised controlled trial	BMC rheumatology	Excluded	Excluded by title and abstract
320	Larkin L; Moses A; Gallagher S; Fraser A; Esbensen BA; Green J; Glynn L; Kennedy N	2021	Impact of COVID-19 on a physical activity feasibility pilot study: the pippra experience	Annals of the rheumatic diseases	Excluded	Excluded by title and abstract
321	Peng L; Yan Y; Hou X; Niu D; Wei J; Wang J	2021	Evaluation of the effect of a three-color ladder management model for knee osteoarthritis in the community	American journal of translational research	Excluded	Excluded by title and abstract
322	Park J; Rhim S; Han K; Ko J	2021	Disentangling the clinical data chaos: user-centered interface system design for trauma centers	PloS one	Excluded	Excluded by title and abstract
323	NCT05214924	2021	Effectiveness of iPRF Injections in Temporomandibular Joints Degeneration Management	https://clinicaltrials.gov/ct2/show/NCT05214924	Excluded	Excluded by title and abstract
324	CTRI/2021/02/031075	2021	Effect of education and SMS reminders on medication complaince and quality of life in patients with select multimorbidity( people with 2 or more non communicable diseases)-A randomised controlled trial	https://trialsearch.who.int/Trial2.aspx?TrialID=CTRI/2021/02/031075	Excluded	Excluded by title and abstract
325	RBR-6nw2fdj	2021	The Effect of Osteopathy in Patients with Fibromyalgia	https://trialsearch.who.int/Trial2.aspx?TrialID=RBR-6nw2fdj	Excluded	Excluded by title and abstract
326	NCT05293119	2021	Role of Tofacitinib in Vitiligo Patients	https://clinicaltrials.gov/show/NCT05293119	Excluded	Excluded by title and abstract
327	Gilkeson G; Kamen D; Sam Lim S; Ramsey-Goldman R; Kalunian K; Sheikh S; Ishimori M; Wallace D	2021	Interim analysis of cohort 1 in the mesenchymal stromal cell trial in systemic lupus erythematosis: safety and data management during the pandemic	Arthritis & rheumatology	Excluded	Excluded by title and abstract
328	NCT04875078	2021	UVA-1 for Treatment of Skin Tightening and Improvement of Hand Function in Scleroderma	https://clinicaltrials.gov/show/NCT04875078	Excluded	Excluded by title and abstract
329	Lewis, D; Long, J; Moss, N; Fowles, E R	2020	The Online Sharing of Instagram Images for Rheumatoid Arthritis	Comput Inform Nurs	Excluded	Excluded by title and abstract
330	Seppen, B F; Wiegel, J; L'Ami, M J; Duarte, Dos Santos Rico S; Catarinella, F S; Turkstra, F; Boers, M; Bos, W H	2020	Feasibility of Self-Monitoring Rheumatoid Arthritis With a Smartphone App: Results of Two Mixed-Methods Pilot Studies	JMIR Form Res	Excluded	Excluded by title and abstract
331	Hassen, L M; Almaghlouth, I A; Hassen, I M; Daghestani, M H; Almohisen, A A; Alqurtas, E M; Alkhalaf, A; Bedaiwi, M K; Omair, M A; Almogairen, S M; Alarfaj, H F; Alarfaj, A S	2020	Impact of COVID-19 outbreak on rheumatic patients' perceptions and behaviors: A cross-sectional study	Int J Rheum Dis	Excluded	Excluded by title and abstract
332	Rodr¨ªguez-S¨¢nchez-Laulh¨¦, P; Luque-Romero, L G; Blanquero, J; Suero-Pineda, A; Biscarri-Carbonero, ¨¢; Barrero-Garc¨ªa, F J; Heredia-Rizo, A M	2020	A mobile app using therapeutic exercise and education for self-management in patients with hand rheumatoid arthritis: a randomized controlled trial protocol	Trials	Excluded	Excluded by title and abstract
333	Freites-N¨²?ez, D; Baillet, A; Rodriguez-Rodriguez, L; Nguyen, MVC; Gonzalez, I; Pablos, J L; Balsa, A; Vazquez, M; Gaudin, P; Fernandez-Gutierrez, B	2020	Efficacy, safety and cost-effectiveness of a web-based platform delivering the results of a biomarker-based predictive model of biotherapy response for rheumatoid arthritis patients: a protocol for a randomized multicenter single-blind active controlled clinical trial (PREDIRA)	Trials	Excluded	Excluded by title and abstract
334	Gon?alves-Bradley, D C; J, Maria AR; Ricci-Cabello, I; Villanueva, G; F?nhus, M S; Glenton, C; Lewin, S; Henschke, N; Buckley, B S; Mehl, G L; Tamrat, T; Shepperd, S	2020	Mobile technologies to support healthcare provider to healthcare provider communication and management of care	Cochrane Database Syst Rev	Excluded	Excluded by title and abstract
335	Dhokia, M; Elander, J; Clements, K; Gilbert, P	2020	A randomized-controlled pilot trial of an online compassionate mind training intervention to help people with chronic pain avoid analgesic misuse	Psychol Addict Behav	Excluded	Excluded by title and abstract
336	Seppen, B F; L'Ami, M J; Duarte, Dos Santos Rico S; Ter Wee, M M; Turkstra, F; Roorda, L D; Catarinella, F S; van Schaardenburg, D; Nurmohamed, M T; Boers, M; Bos, W H	2020	A Smartphone App for Self-Monitoring of Rheumatoid Arthritis Disease Activity to Assist Patient-Initiated Care: Protocol for a Randomized Controlled Trial	JMIR Res Protoc	Excluded	Excluded by title and abstract
337	Wiland, P; Jeka, S; Dokoupilov¨¢, E; Brandt-J¨¹rgens, J; Miranda Lim¨®n, J M; Cantalejo Moreira, M; Cabello, R V; Jauch-Lembach, J; Thakur, A; Haliduola, H; Brueckmann, I; Gaylis, N B	2020	Switching to Biosimilar SDZ-ADL in Patients with Moderate-to-Severe Active Rheumatoid Arthritis: 48-Week Efficacy, Safety and Immunogenicity Results From the Phase III, Randomized, Double-Blind ADMYRA Study	BioDrugs	Excluded	Excluded by title and abstract
338	Sankari Niveditha, A; Arivarasu, L	2020	Awareness and knowledge of hydroxychloroquine among public	European Journal of Molecular and Clinical Medicine	Excluded	Excluded by title and abstract
339	Rallo, V; Angius, A; Steri, M; Sidore, C; Cucca, F	2020	Critical comparison of colocalization algorithms on large datasets	European Journal of Human Genetics	Excluded	Excluded by title and abstract
340	Liu, M; Shi, B	2020	Nursing intervention reduces depression for patients with rheumatoid arthritis: A randomized controlled trial protocol	Medicine (United States)	Excluded	Excluded by title and abstract
341	Flat?y, B; Dahl, J; R?hrl, S M; Nordsletten, L	2020	Does radiopaque cement conceal periprosthetic bone loss around femoral stems?	HIP International	Excluded	Excluded by title and abstract
342	Guan, Y; Hao, Y; Guan, Y; Bu, H; Wang, H	2020	The Effect of Vitamin D Supplementation on Rheumatoid Arthritis Patients: A Systematic Review and Meta-Analysis	Frontiers in Medicine	Excluded	Excluded by title and abstract
343	Sun, Y; Huang, Y; Chen, T; Li, X; Chen, J; Wang, Z; Lin, K; Gao, Y; He, L	2020	Effect of downregulation of serum MMP-3 levels by traditional Chinese medicine ingredients combined with methotrexate on the progression of bone injury in patients with rheumatoid arthritis: A protocol for a systematic review and meta-analysis	Medicine (United States)	Excluded	Excluded by title and abstract
344	Teniente-Serra, A; Mateo, L; Prior, A; Guma, M; Martinez-Caceres, E; Martinez-Morillo, M	2020	Peripheral Blood T and B Lymphocyte Subsets in Arthritis in the Elderly	Arthritis and Rheumatology	Excluded	Excluded by title and abstract
345	Sood, A; Al Snih, S; Murthy, V; Gonzalez, E; Raji, M	2020	Safety of Biologic & Targeted Therapies among Elderly Patients with Rheumatoid Arthritis: A Systematic Review and Meta-analysis	Arthritis and Rheumatology	Excluded	Excluded by title and abstract
346	Jakibchuk, K; Rangel-Moreno, J; Marston, B; Anolik, J; Anandarajah, A	2020	RANK-L Activity: Understanding the Pathogenesis of Erosive Osteoarthritis	Arthritis and Rheumatology	Excluded	Excluded by title and abstract
347	McKenna, S; Comber, L; Donnelly, A; Fraser, A; Esbensen, B A; Kennedy, N	2020	The Impact of Exercise on Sleep in People with Rheumatoid Arthritis: A Pilot Randomised Controlled Trial	Arthritis and Rheumatology	Excluded	Excluded by title and abstract
348	Xie, C; He, C; Gao, J; Jia, S	2020	Efficacy and safety of tripterygium glycosides in the treatment of hyperthyroidism: A systemic review and meta-analysis	Medicine (United States)	Excluded	Excluded by title and abstract
349	Lin, M; Wang, C; Das, U N	2020	Superb microvascular imaging evaluating joint lesion scores in rheumatoid arthritis compared with power Doppler imaging: A meta-analysis	Medicine (United States)	Excluded	Excluded by title and abstract
350	Wang, L; Fan, Y; Xin, P; Zhao, Y; Deng, H; Jia, B	2020	The efficacy and safety of Huangqi Guizhi Wuwu decoction for rheumatoid arthritis: A protocol for systematic review and meta-analysis	Medicine (United States)	Excluded	Excluded by title and abstract
351	Jung, S; Pomerantz, D; Lee, L; Chen, Y; Singh, S S	2020	PMU10 Representativeness of a National Patient-Reported Survey in Korea: The Korea National Health and Wellness Survey	Value in Health Regional Issues	Excluded	Excluded by title and abstract
352	Verhoeven, M M A; Tekstra, J; Welsing, P M J; Peth?-Schramm, A; Borm, M E A; Bruyn, G A W; Bos, R; Griep, E N; Klaasen, R; Van Laar, J M; Lafeber, F P J G; Bijlsma, J W J; De Hair, M J H; Jacobs, J W G	2020	Effectiveness and safety over 3 years after the 2-year U-Act-Early trial of the strategies initiating tocilizumab and/or methotrexate	Rheumatology (United Kingdom)	Excluded	Excluded by title and abstract
353	Georgiev, T; Angelov, A K	2020	Complexities of diagnosis and management of COVID-19 in autoimmune diseases: Potential benefits and detriments of immunosuppression	World Journal of Clinical Cases	Excluded	Excluded by title and abstract
354	Goyal, N; Bohl, D D; Ong, K L; Lau, E; Nicholson, G P; Wysocki, R W	2020	Reoperation Risk after Total Elbow Arthroplasty Versus Open Reduction Internal Fixation for Distal Humerus Fractures in Elderly Patients	Journal of Orthopaedic Trauma	Excluded	Excluded by title and abstract
355	Shang, J; Fan, W; Dou, Z; Wu, L; Lu, B; Qian, J	2020	The efficacy and safety of warming acupuncture and moxibustion on rheumatoid arthritis: A protocol for a systematic review and meta-analysis	Medicine (United States)	Excluded	Excluded by title and abstract
356	Tsao, N W; Rebic, N; Lynd, L D; De Vera, M A	2020	Maternal and neonatal outcomes associated with biologic exposure before and during pregnancy in women with inflammatory systemic diseases: A systematic review and meta-analysis of observational studies	Rheumatology (United Kingdom)	Excluded	Excluded by title and abstract
357	Vanier, A; Smolen, J S; Allaart, C F; Van Vollenhoven, R; Verschueren, P; Vastesaeger, N; Saevarsdottir, S; Visser, K; Aletaha, D; Combe, B; Fautrel, B	2020	An updated matrix to predict rapid radiographic progression of early rheumatoid arthritis patients: Pooled analyses from several databases	Rheumatology (United Kingdom)	Excluded	Excluded by title and abstract
358	Gwinnutt, J M; Hyrich, K L; Lunt, M; Barton, A; Verstappen, S M M	2020	Long-term outcomes of patients who rate symptoms of rheumatoid arthritis as 'satisfactory'	Rheumatology (United Kingdom)	Excluded	Excluded by title and abstract
359	Stinson, J N; Lalloo, C; Hundert, A S; Campillo, S; Cellucci, T; Dancey, P; Duffy, C; Ellsworth, J; Feldman, B M; Huber, A M; Johnson, N; Jong, G; Oen, K; Rosenberg, A M; Shiff, N J; Spiegel, L; Tse, S M L; Tucker, L; Victor, J C	2020	Teens taking charge: A randomized controlled trial of a web-based self-management program with telephone support for adolescents with juvenile idiopathic arthritis	Journal of Medical Internet Research	Excluded	Excluded by title and abstract
360	Zhang, L; Cao, Z; Yang, Y; Tan, X; Mao, J; Su, L	2020	Traditional Chinese medicine on treating active rheumatoid arthritis: A protocol for systematic review and meta-analysis	Medicine (United States)	Excluded	Excluded by title and abstract
361	Leslie, W D; Morin, S N	2020	New Developments in Fracture Risk Assessment for Current Osteoporosis Reports	Current Osteoporosis Reports	Excluded	Excluded by title and abstract
362	Izumi, K; Suzuki, K; Hashimoto, M; Endoh, T; Doi, K; Iwai, Y; Kaneko, Y; Jinzaki, M; Ko, S; Takeuchi, T	2020	Automatic finger joint bone erosion score prediction considering 2-time-point X-rays of patients with rheumatoid arthritis by deep learning	Annals of the Rheumatic Diseases	Excluded	Excluded by title and abstract
363	Pooni, R; Lee, T	2020	Utilization of telemedicine in pediatric rheumatologic care	Arthritis and Rheumatology	Excluded	Excluded by title and abstract
364	Hider, S; Machin, A; Bucknall, M; Cooke, K; Jinks, C; Healey, E; Finney, A; Cooke, K; Wathall, S; Mallen, C; Chew-Graham, C	2020	Undertaking an integrated nurse led review (INCLUDE) for patients with inflammatory conditions: Does it change management of morbidities?	Rheumatology (United Kingdom)	Excluded	Excluded by title and abstract
365	Vivekanantham, A; Belousov, M; Hassan, L; Nenadic, G; Dixon, W G	2020	Patient discussions of glucocorticoid related side effects within an online health community forum	Rheumatology (United Kingdom)	Excluded	Excluded by title and abstract
366	Lunkenheimer, F; Domhardt, M; Geirhos, A; Kilian, R; Mueller-Stierlin, A S; Holl, R W; Meissner, T; Minden, K; Moshagen, M; Ranz, R; Sachser, C; Staab, D; Warschburger, P; Baumeister, H	2020	Effectiveness and cost-effectiveness of guided Internet- And mobile-based CBT for adolescents and young adults with chronic somatic conditions and comorbid depression and anxiety symptoms (youthCOACHCD): Study protocol for a multicentre randomized controlled trial	Trials	Excluded	Excluded by title and abstract
367	Bagadia, L	2020	A randomised controlled trial using individualised homeopathic treatment for modifying anger and blood pressure in patients with essential hypertension - Comparison against standard care treatment	Homeopathy	Excluded	Excluded by title and abstract
368	Lee, R R; Shoop-Worrall, S; Rashid, A; Thomson, W; Cordingley, L	2020	"Asking Too Much?": Randomized N-of-1 Trial Exploring Patient Preferences and Measurement Reactivity to Frequent Use of Remote Multidimensional Pain Assessments in Children and Young People With Juvenile Idiopathic Arthritis	Journal of medical Internet research	Excluded	Excluded by title and abstract
369	Fang, Y; Liu, J; Xin, L; Sun, Y; Wan, L; Huang, D; Wen, J; Zhang, Y; Wang, B	2020	Identifying Compound Effect of Drugs on Rheumatoid Arthritis Treatment Based on the Association Rule and a Random Walking-Based Model	BioMed Research International	Excluded	Excluded by title and abstract
370	Feehan LM; Lu N; Xie H; Li LC	2020	Twenty-Four Hour Activity and Sleep Profiles for Adults Living with Arthritis: habits Matter	Arthritis care & research	Excluded	Excluded by title and abstract
371	Ramos-Petersen L; Nester CJ; Gijon-Nogueron G; Ortega-Avila AB	2020	Foot orthoses for people with rheumatoid arthritis, involving quantitative and qualitative outcomes: protocol for a randomised controlled trial	BMJ open	Excluded	Excluded by title and abstract
372	des Bordes JKA; Foreman J; Westrich-Robertson T; Lopez-Olivo MA; Peterson SK; Hofstetter C; Lyddiatt A; Willcockson I; Leong A; Suarez-Almazor ME	2020	Interactions and perceptions of patients with rheumatoid arthritis participating in an online support group	Clinical rheumatology	Excluded	Excluded by title and abstract
373	Vass CM; Davison NJ; Vander Stichele G; Payne K	2020	A Picture is Worth a Thousand Words: the Role of Survey Training Materials in Stated-Preference Studies	Patient	Excluded	Excluded by title and abstract
374	Lalloo C; Pham Q; Cafazzo J; Stephenson E; Stinson J	2020	A ResearchKit app to deliver paediatric electronic consent: protocol of an observational study in adolescents with arthritis	Contemporary clinical trials communications	Excluded	Excluded by title and abstract
375		2020	Erratum: incorrect Patient Numbers Reported in Tables (JAMA. (2019) 322: 4 (315-325) DOI: 10.1001/jama.2019.9055)	JAMA	Excluded	Excluded by title and abstract
376	Romanowski MW; Spiritovic M; Romanowski W; Straburzynska-Lupa A	2020	Manual Therapy (Postisometric Relaxation and Joint Mobilization) in Knee Pain and Function Experienced by Patients with Rheumatoid Arthritis: a Randomized Clinical Pilot Study	Evidence-based complementary and alternative medicine : eCAM	Excluded	Excluded by title and abstract
377	Bykerk V; Wei W; Boklage S; Kimura T; Fiore S; St John G	2020	Impact of sarilumab on unacceptable pain and inflammation control in moderately-to-severely active rheumatoid arthritis (RA) patients in 3 phase 3 studies	Rheumatology (united kingdom)	Excluded	Excluded by title and abstract
378	Gosselt HR; Verhoeven MMA; de Rotte MCFJ; Pluijm SMF; Muller IB; Jansen G; Tekstra J; Bulatovic-Calasan M; Heil SG; Lafeber FPJG; et al.	2020	Validation of a Prognostic Multivariable Prediction Model for Insufficient Clinical Response to Methotrexate in Early Rheumatoid Arthritis and Its Clinical Application in Evidencio	Rheumatology and therapy	Excluded	Excluded by title and abstract
379	ISRCTN16170070	2020	Comparing the effectiveness of our tailor-made management approach for rheumatoid arthritis with routine care from a clinical, patient, as well as economic point of view	https://trialsearch.who.int/Trial2.aspx?TrialID=ISRCTN16170070	Excluded	Excluded by title and abstract
380	Solomon DH; Paynter NP; Guan H; Kremer JM	2020	External Validation of a Risk Score for Major Toxicity Among Nonsteroidal Anti-Inflammatory Drug Users: real-World Application	ACR open rheumatology	Excluded	Excluded by title and abstract
381	Kimura Y; Tomlinson G; Schanberg L; Riordan ME; Dennos A; Del Gaizo V; Murphy A; Weiss PF; Feldman B; Ringold S	2020	The Childhood Arthritis and Rheumatology Research Alliance Start Time Optimization of Biologic Therapy in Polyarticular JIA Study: report of Primary Study Outcomes	Arthritis & rheumatology	Excluded	Excluded by title and abstract
382	Chihai V; Tabirta A; Vizdoaga A; Mazur-Nicorici L; Pascal O; Mazur M	2020	The assessment of functional and psycho-emotional status in complex medical rehabilitation of patients with rheumatoid diseases	Archives of the balkan medical union	Excluded	Excluded by title and abstract
383	Tarakci E; Arman N; Tarakci D; Kasapcopur O	2020	Leap Motion Controller-based training for upper extremity rehabilitation in children and adolescents with physical disabilities: a randomized controlled trial	Journal of hand therapy	Excluded	Excluded by title and abstract
384	Nielsen A; Teets R; Moonaz S; Anderson BJ; Walter E; Milanes M; Mah DM; Diane McKee M; Kligler B	2020	Group Acupuncture Therapy With Yoga Therapy for Chronic Neck, Low Back, and Osteoarthritis Pain in Safety Net Setting for an Underserved Population: design and Rationale for a Feasibility Pilot	Global advances in health and medicine	Excluded	Excluded by title and abstract
385	Ogdie A; Patel M; Curtis J; Gavigan K; Nowell WB; Baker J	2020	Stepping up for inflammatory arthritis: a pilot trial to test behavioral economics strategy to increase physical activity in inflammatory arthritis	Annals of the rheumatic diseases	Excluded	Excluded by title and abstract
386	CTRI/2020/05/025261	2020	Study to demonstrate the efficacy, safety and tolerability of intravenous secukinumab up to 52 weeks in subjects with active Psoriatic Arthritis	https://trialsearch.who.int/Trial2.aspx?TrialID=CTRI/2020/05/025261	Excluded	Excluded by title and abstract
387	Ogdie A; Bush K; George M; Patel M; Nowell W; Gavigan K; Curtis J; Baker J	2020	Stepping up for Inflammatory Arthritis (SUFIA): a Pilot Trial to Test Behavioral Economics Strategy to Increase Physical Activity in Inflammatory Arthritis	Arthritis & rheumatology	Excluded	Excluded by title and abstract
388	EUCTR2019-004246-15-DE	2020	Study to assess efficacy of secukinumab compared to ustekinumab in adult patients with psoriatic arthritis and previous TNFa-inhibitor treatment failure	https://trialsearch.who.int/Trial2.aspx?TrialID=EUCTR2019-004246-15-DE	Excluded	Excluded by title and abstract
389	NCT04317937	2020	The Effects Of Jaw Sensorimotor System In The Treatment Of Neck Pain And Dysfunction	https://clinicaltrials.gov/show/NCT04317937	Excluded	Excluded by title and abstract
390	ISRCTN12813363	2020	Chin tuck against resistance with feedback: swallowing rehabilitation in frail older people admitted to hospital with pneumonia. A feasibility randomised controlled study of two types of rehabilitation exercise using chin tuck against resistance to improve swallowing, eating and drinking	https://trialsearch.who.int/Trial2.aspx?TrialID=ISRCTN12813363	Excluded	Excluded by title and abstract
391	NCT04437238	2020	Pilot Evaluation of "KeepWell" Using a Hybrid Effectiveness-Implementation Pragmatic Randomized Controlled Trial	https://clinicaltrials.gov/show/NCT04437238	Excluded	Excluded by title and abstract
392	NCT04648800	2020	Clinical Trial Evaluating the Effect of BCG Vaccination on the Incidence and Severity of SARS-CoV-2 Infections Among Healthcare Professionals During the COVID-19 Pandemic in Poland	https://clinicaltrials.gov/show/NCT04648800	Excluded	Excluded by title and abstract
393	Gon?alves-Bradley DC; J Maria AR; Ricci-Cabello I; Villanueva G; F?nhus MS; Glenton C; Lewin S; Henschke N; Buckley BS; Mehl GL; et al.	2020	Mobile technologies to support healthcare provider to healthcare provider communication and management of care	Cochrane Database of Systematic Reviews	Excluded	Excluded by title and abstract
394	O'Higgins, S; Stinson, J; Ahola, Kohut S; Caes, L; Heary, C; McGuire, B E	2019	Lending an Ear: iPeer2Peer plus Teens Taking Charge online self-management to empower adolescents with arthritis in Ireland: protocol for a pilot randomised controlled trial	BMJ Open	Excluded	Excluded by title and abstract
395	Tam, J; Lacaille, D; Liu-Ambrose, T; Shaw, C; Xie, H; Backman, C L; Esdaile, J M; Miller, K; Petrella, R; Li, L C	2019	Effectiveness of an online self-management tool, OPERAS (an On-demand Program to EmpoweR Active Self-management), for people with rheumatoid arthritis: a research protocol	Trials	Excluded	Excluded by title and abstract
396	Ramisch, A; Heinrich, V; Glaser, L V; Fuchs, A; Yang, X; Benner, P; Sch?pflin, R; Li, N; Kinkley, S; R?mer-Hillmann, A; Longinotto, J; Heyne, S; Czepukojc, B; Kessler, S M; Kiemer, A K; Cadenas, C; Arrigoni, L; Gasparoni, N; Manke, T; Pap, T; Pospisilik, J A; Hengstler, J; Walter, J; Meijsing, S H; Chung, H R; Vingron, M	2019	CRUP: a comprehensive framework to predict condition-specific regulatory units	Genome Biol	Excluded	Excluded by title and abstract
397	Curtis, J R; Foster, P J; Saag, K G	2019	Tools and Methods for Real-World Evidence Generation: Pragmatic Trials, Electronic Consent, and Data Linkages	Rheum Dis Clin North Am	Excluded	Excluded by title and abstract
398	Mehta, S; Peynenburg, V A; Hadjistavropoulos, H D	2019	Internet-delivered cognitive behaviour therapy for chronic health conditions: a systematic review and meta-analysis	J Behav Med	Excluded	Excluded by title and abstract
399	Srikesavan, C; Bryer, C; Ali, U; Williamson, E	2019	Web-based rehabilitation interventions for people with rheumatoid arthritis: A systematic review	J Telemed Telecare	Excluded	Excluded by title and abstract
400	Farooq, M Z; Lingamaneni, P; Farid, S; Farooq, M S; Vohra, I; Ud Din, A T; Mangla, A	2019	A systematic review and meta-analysis of cardio-vascular side effects with fostamatinib a spleen tyrosine kinase inhibitor	Blood	Excluded	Excluded by title and abstract
401	Liang, J Q; Yan, J Y; Feng, Y Y; Li, F; Xie, T F; Feng, J F; Fang, X W	2019	Effect and mechanism of YAO medicine compound containing Cissus pteroclada on rheumatoid arthritis in rats and its Q-marker prediction	Chinese Traditional and Herbal Drugs	Excluded	Excluded by title and abstract
402	Juli¨¤, A; Lasanta, M L; G¨®mez, A; Bonafonte, I; Sanmart¨ª, R; Marras, C; Pina, J M; Romero-Yuste, S; Veiga, R; Navarro, P; Pastor, C M; Mart¨ªnez, S; De Toro, F J; Sanchez, A; Cerd¨¤, D; Prada, A; Erra, A; Monfort, J; Urruticoechea-Arana, A; Palau, N; Lastra, R; Tortosa, R; Pluma, A; Marsal, S	2019	Identification of immunological processes associated with the response to abatacept in rheumatoid arthritis using longitudinal blood RNA-seq Analysis	Arthritis and Rheumatology	Excluded	Excluded by title and abstract
403	Kim, M; Park, J K; Lee, E B; Shin, K	2019	The interaction between human leukocyte antigen class II alleles and seroprotection to seasonal influenza vaccination in patients with rheumatoid arthritis: A post-hoc analysis	Arthritis and Rheumatology	Excluded	Excluded by title and abstract
404	Davergne, T; Pallot, A; Dechartres, A; Fautrel, B; Gossec, L	2019	Use of Wearable Activity Trackers to Improve Physical Activity Behavior in Patients With Rheumatic and Musculoskeletal Diseases: A Systematic Review and Meta-Analysis	Arthritis Care and Research	Excluded	Excluded by title and abstract
405	Ramamoorthy, R; Seethas, M; Kumar, B; Mani, A	2019	A study comparing efficacy of intraarticular steroid (IAS) vs intraarticular sclerosant in patients with persistent synovitis of knee in rheumatoid arthritis	Annals of the Rheumatic Diseases	Excluded	Excluded by title and abstract
406	Vidal, B; Finnil?, M A; Lopes, I; Casc?o, R; Fonseca, J E	2019	Effects of AB501 (certolizumab mice equivalent) in arthritis induced bone loss	Annals of the Rheumatic Diseases	Excluded	Excluded by title and abstract
407	Benamar, S; Hua, C; Morel, J; Flaisler, F; Combe, B; Lukas, C; Gaujoux-Viala, C	2019	Catastrophizing in rheumatology	Annals of the Rheumatic Diseases	Excluded	Excluded by title and abstract
408	Izumi, K; Suzuki, K; Hashimoto, M; Endoh, T; Doi, K; Iwai, Y; Inamo, J; Ota, Y; Kajio, N; Kikuchi, J; Sakata, K; Takanashi, S; Takahashi, C; Takei, H; Tamai, H; Hiramoto, K; Kaneko, Y; Jinzaki, M; Ko, S; Takeuchi, T	2019	Automatic detection of hand joint region, ankylosis and subluxation in radiographic images using deep learning: Development of artificial intelligence-based radiographic evaluation system for bone destruction	Annals of the Rheumatic Diseases	Excluded	Excluded by title and abstract
409	Seppen, B; L'Ami, M J; Rico, S; Wee, M T; Turkstra, F; Roorda, L D; Catarinella, F; Van Schaardenburg, D; Nurmohamed, M; Boers, M; Bos, W H	2019	Development and testing of a smartphone application to self-monitor disease activity in rheumatoid arthritis	Annals of the Rheumatic Diseases	Excluded	Excluded by title and abstract
410	Vivekanantham, A; Belousov, M; Hassan, L; Nenadic, G; Dixon, W	2019	Patient discussions of glucocorticoid-related side effects within an online health community forum	Annals of the Rheumatic Diseases	Excluded	Excluded by title and abstract
411	Benamar, S; Hua, C; Morel, J; Flaisler, F; Combe, B; Lukas, C; Gaujoux-Viala, C	2019	Cstrophizing in rheumatology	Annals of the Rheumatic Diseases	Excluded	Excluded by title and abstract
412	Ross, M; Michelson, M; Tee Qiao Ying, A; Ashish, N; Minton, S	2019	PNS264 AUTOMATED GENERATION OF EVIDENCE-GAP MAPS FROM MEDICAL LITERATURE	Value in Health	Excluded	Excluded by title and abstract
413	Mills, K A; Maclachlan, L R; Lawford, B; Besomi, M; Egerton, T; Eyles, J; Hall, L M; Melo, L; Mellor, R; Plisinga, M L; Robbins, S R; Setchell, J; Hunter, D J; Vicenzino, B; Bennell, K L	2019	The design, user characteristics and efficacy of online support groups for arthritis and other chronic musculoskeletal disorders: a systematic review	Osteoarthritis and Cartilage	Excluded	Excluded by title and abstract
414	Couto, C A; Terrabuio, D R B; Can?ado, E L R; Porta, G; Levy, C; Silva, A E B; Bittencourt, P L; Filho, R J C; Chaves, D M; Miura, I K; Codes, L; Faria, L C; Evangelista, A S; Farias, A Q; Gon?alves, L L; Harriz, M; Lopes, E P A; Luz, G O; Oliveira, P M C; Oliveira, E M G; Schiavon, J L N; Sev¨¢-Pereira, T	2019	Update of the brazilian society of hepatology recommendations for diagnosis and management of autoimmune diseases of the liver	Arquivos de Gastroenterologia	Excluded	Excluded by title and abstract
415	Griffiths, A; White, C; Thain, P; Bearne, L	2019	The effect of interactive digital interventions on physical activity in people with inflammatory arthritis: a systematic review	Physiotherapy (United Kingdom)	Excluded	Excluded by title and abstract
416	Martin, K R; Bachmair, E M; Aucott, L; Dures, E; Emsley, R; Gray, S R; Hewlett, S; Kumar, V; Lovell, K; Macfarlane, G J; MacLennan, G; McNamee, P; Norrie, J; Paul, L; Ralston, S; Siebert, S; Wearden, A; White, P D; Basu, N	2019	Protocol for a multicentre randomised controlled parallel-group trial to compare the effectiveness of remotely delivered cognitive-behavioural and graded exercise interventions with usual care alone to lessen the impact of fatigue in inflammatory rheumatic diseases (LIFT)	BMJ Open	Excluded	Excluded by title and abstract
417	McCloskey, E	2019	Fracture risk assessment and management in UK	Clinical Osteology	Excluded	Excluded by title and abstract
418	NCT03827148	2019	Impact of Pharmacist Intervention on Disease Knowledge, Rehabilitation and Medication Adherence, Treatment Induced Direct Cost, Health-related Quality of Life and Satisfaction in Patients With Rheumatoid Arthritis	https://clinicaltrials.gov/show/NCT03827148	Excluded	Excluded by title and abstract
419	Zuidema RM; Van Dulmen S; Nijhuis-van der Sanden MWG; Fransen J; Van Gaal BGI	2019	qLessons learned from patients with access to an online self-management enhancing program for RA patients: qualitative analysis of interviews alongside a randomized clinical trial	Patient education and counseling	Excluded	Excluded by title and abstract
420	Secher AE; Glintborg B; Gudbergsen H; Krogh NS; Sorensen IJ; Jensen DV; Christensen R; Skougaard M; Pedersen PL; Hetland ML	2019	Comparing patient-reported outcomes entered at home versus at hospital, and testing touch screens for initial recruitment to scientific trials in arthritis patients	Scandinavian journal of rheumatology	Excluded	Excluded by title and abstract
421	Yeh VJ-H; Sherwood G; Durham CF; Kardong-Edgren S; Schwartz TA; Beeber LS	2019	Online Simulation-Based Mastery Learning with Deliberate Practice: developing Interprofessional Communication Skill	Clinical simulation in nursing	Excluded	Excluded by title and abstract
422	Genovese MC; van der Heijde D; Lin Y; St John G; Wang S; van Hoogstraten H; G¨®mez-Reino JJ; Kivitz A; Maldonado-Cocco JA; Seriolo B; et al.	2019	Long-term safety and efficacy of sarilumab plus methotrexate on disease activity, physical function and radiographic progression: 5 years of sarilumab plus methotrexate treatment	RMD open	Excluded	Excluded by title and abstract
423	Ogdie A; George M; Bush K; Patel M; Benjamin Nowell W; Baker J	2019	The patient experience: a process evaluation of a pilot pragmatic using remote monitoring of symptoms	Annals of the rheumatic diseases	Excluded	Excluded by title and abstract
424	Stones S; Bagley H; Sherratt F; Roper L; Baildam E	2019	Co-designing a comparative randomised controlled clinical trial of corticosteroid regimens with children, young people and parents living with juvenile idiopathic arthritis	Annals of the rheumatic diseases	Excluded	Excluded by title and abstract
425	Chernoff DN	2019	Neuromodulation for rheumatoid arthritis: disrupting the drug treatment paradigm	Neuromodulation	Excluded	Excluded by title and abstract
426	RBR-2n932c	2019	Acute effect of Whole Body Vibration in patients with Rheumatoid Arthritis	http://www.who.int/trialsearch/Trial2.aspx?TrialID=RBR-2n932c	Excluded	Excluded by title and abstract
427	ISRCTN16316564	2019	Telemonitoring of patient administered score RAPID3 to deliver NICE compliant treatment in rheumatoid arthritis	https://trialsearch.who.int/Trial2.aspx?TrialID=ISRCTN16316564	Excluded	Excluded by title and abstract
428	Fraenkel L; Benjamin Nowell W; Stake CE; Venkatachalam S; Eyler R; Michel G; Peters E	2019	Impact of Information Presentation Format on Preference for Total Knee Replacement Surgery	Arthritis care & research	Excluded	Excluded by title and abstract
429	Syngle A; Garg N; Bhatia R; Rattan S; Chauhan K	2019	Impact of smartphone application based management in rheumatoid arthritis: smart-RA study	Arthritis & rheumatology	Excluded	Excluded by title and abstract
430	Bingham C; Boklage S; Kimura T; Cella D	2019	Facit-fatigue to promis-fatigue cross-walked data from monarch, mobility and target randomized clinical trials of sarilumab for the treatment of moderately-to-severely active rheumatoid arthritis (RA)	Annals of the rheumatic diseases	Excluded	Excluded by title and abstract
431	Fournier M; Chen C-I; Kuznik A; Proudfoot C; Mallya UG; Michaud K	2019	Sarilumab monotherapy compared with adalimumab monotherapy for the treatment of moderately to severely active rheumatoid arthritis: an analysis of incremental cost per effectively treated patient	ClinicoEconomics and outcomes research	Excluded	Excluded by title and abstract
432	DRKS00017161	2019	Effectiveness and cost-effectiveness of guided internet-and mobile-based CBT for adolescents and young adults with chronic somatic conditions and comorbid depression and anxiety symptoms (youthCOACHcd): a multicentre randomized controlled trial with a 12-month follow-up	https://trialsearch.who.int/Trial2.aspx?TrialID=DRKS00017161	Excluded	Excluded by title and abstract
433	Chadi N; Weisbaum E; Malboeuf-Hurtubise C; Kohut SA; Viner C; Palaniyar N; Kaufman M; Locke J; Vo DX	2019	In-person vs. Ehealth mindfulness-based intervention for adolescents with chronic illnesses: a pilot randomized trial	Adolescent psychiatry	Excluded	Excluded by title and abstract
434	Strand V; Msihid J; Kimura T; Boyapati A; St John G; Wei W	2019	High baseline serum IL-6 predicts increased sarilumab treatment response for patient reported symptoms and health-related quality of life among rheumatoid arthritis patients with inadequate response to methotrexate	Arthritis & rheumatology	Excluded	Excluded by title and abstract
435	Bartholomaeus JD; Van Agteren JEM; Iasiello MP; Jarden A; Kelly D	2019	Positive Aging: the Impact of a Community Wellbeing and Resilience Program	Clinical gerontologist	Excluded	Excluded by title and abstract
436	Hissink Muller P; Brinkman DMC; Schonenberg-Meinema D; van den Bosch WB; Koopman-Keemink Y; Brederije ICJ; Bekkering PW; Kuijpers TW; Van Rossum M; van Suijlekom-Smit LWA; et al.	2019	Treat to target (drug-free) inactive disease in DMARD-naive juvenile idiopathic arthritis: 24-month clinical outcomes of a three-armed randomised trial	Annals of the rheumatic diseases	Excluded	Excluded by title and abstract
437	NL-OMON19881	2019	Plants for Joints RA	https://trialsearch.who.int/Trial2.aspx?TrialID=NL7800	Excluded	Excluded by title and abstract
438	Wang, P; Luo, D; Lu, F; Elias, J S; Landman, A B; Michaud, K D; Lee, Y C	2018	A Novel Mobile App and Population Management System to Manage Rheumatoid Arthritis Flares: Protocol for a Randomized Controlled Trial	JMIR Res Protoc	Excluded	Excluded by title and abstract
439	Griffiths, A J; White, C M; Thain, P K; Bearne, L M	2018	The effect of interactive digital interventions on physical activity in people with inflammatory arthritis: a systematic review	Rheumatol Int	Excluded	Excluded by title and abstract
440	L¨®pez-Longo, F J; Seoane-Mato, D; Mart¨ªn-Mart¨ªnez, M A; S¨¢nchez-Alonso, F	2018	Variability in the prescription of biological drugs in rheumatoid arthritis in Spain: a multilevel analysis	Rheumatol Int	Excluded	Excluded by title and abstract
441	Koulil, S S; Ferwerda, M; van Beugen, S; van Middendorp, H; van de Kerkhof, PCM; van Riel, PLCM; Evers, AWM	2018	Tailored Therapist-guided Internet-based Cognitive-behavioural Treatment for Psoriasis and Rheumatoid Arthritis: Two Case Reports	Acta Derm Venereol	Excluded	Excluded by title and abstract
442	Andersson, K M; Wasen, C; Silfversw?rd, S T; Leifsdottir, L; Erlandsson, M C; Heckemann, R A; Kalm, M; Bokarewa, M I	2018	Physical functioning in rheumatoid arthritis is controlled by hippocampus and insulin-like growth factor-1 receptor signalling	Scandinavian Journal of Rheumatology	Excluded	Excluded by title and abstract
443	Stavrakidou, M; Trachana, M; Koutsonikoli, A; Spanidou, K; Hristara-Papadopoulou, A; Xinias, I	2018	The impact of a physiotherapy tele-rehabilitation program on children with juvenile idiopathic arthritis	Pediatric Rheumatology	Excluded	Excluded by title and abstract
444	Feng, D Y; Zhou, Y Q; Xing, Y F; Li, C F; Lv, Q; Dong, J; Qin, J; Guo, Y F; Jiang, N; Huang, C; Hu, H T; Guo, X H; Chen, J; Yin, L H; Zhang, T T; Li, X	2018	Selection of glucocorticoid-sensitive patients in interstitial lung disease secondary to connective tissue diseases population by radiomics	Therapeutics and Clinical Risk Management	Excluded	Excluded by title and abstract
445	Hosseini Moghadam, M; Jahanbin, I; Nazarinia, M A	2018	The Effect of Educational Program on Self-efficacy of Women with Rheumatoid Arthritis: A Randomized Controlled Clinical Trial	International journal of community based nursing and midwifery	Excluded	Excluded by title and abstract
446	Ribeiro, M I B; Nascimento, L M; Arag?o, A; Roque, F	2018	Factors of non-adherence to therapy in chronic patients with pathologies covered by specific legislation in Portugal	Drug Safety	Excluded	Excluded by title and abstract
447	Ribeiro, M I B; Nascimento, L M; Arag?o, A; Roque, F	2018	Impact of the doctor-patient relationship on non-compliance with pharmacological medical prescription in chronic disease. A cross-sectional study	Drug Safety	Excluded	Excluded by title and abstract
448	Berdal, G; Ingvild, B ?; Dager, T N; Dings?r, A; Eppeland, S G; Hagfors, J; Hamnes, B; Mowinckel, P; Nielsen, M; Sand-Svartrud, A L; Slungaard, B; Wigers, S H; Hagen, K B; Dagfinrud, H S; Kjeken, I	2018	Structured Goal Planning and Supportive Telephone Follow-up in Rheumatology Care: Results From a Pragmatic, Stepped-Wedge, Cluster-Randomized Trial	Arthritis Care and Research	Excluded	Excluded by title and abstract
449	Bandara, A; Seneviratne, S; Nakandala, S; Madegedara, D	2018	Pattern of interstitial lung diseases in a single center of Sri Lanka	Respirology	Excluded	Excluded by title and abstract
450	Hu, C; Xu, Y; Zhuang, Y; Hsu, B; Sharma, A; Xu, Z; Zhang, L; Zhou, H	2018	Joint longitudinal model development: application to exposure–response modeling of ACR and DAS scores in rheumatoid arthritis patients treated with sirukumab	Journal of Pharmacokinetics and Pharmacodynamics	Excluded	Excluded by title and abstract
451	Wantanakorn, P; Harintajinda, S; Chuthapisith, J; Anurathapan, U; Rattanatamrong, P	2018	A new mobile application to reduce anxiety in pediatric patients before bone marrow aspiration procedures	Hospital Pediatrics	Excluded	Excluded by title and abstract
452	Salesi, M; Karimifar, M; Ghasemian, R; Karimifar, M; Farajzadegan, Z; Gholamnezhad, M	2018	Anti-inflammatory effects of different statins in rheumatoid arthritis: A randomized double-blind controlled clinical trial	International Journal of Rheumatic Diseases	Excluded	Excluded by title and abstract
453	Lin, M C; Lu, M C; Tsai, T Y	2018	The long-term effectiveness of case management for rheumatoid arthritis patients in Taiwan	Tzu Chi Medical Journal	Excluded	Excluded by title and abstract
454	Decarriere, G; Barnetche, T; Lukas, C; Gaujoux-Viala, C; Combe, B; Morel, J; Daien, C I	2018	Should we prefer leflunomide to methotrexate in combination with biologics? a systematic review and a meta-analysis	Arthritis and Rheumatology	Excluded	Excluded by title and abstract
455	Henderson, L A; Hoyt, K; Nguyen, J P; Lee, P; Rao, D; Jonsson, A H; Janssen, E; Dedeoglu, F; Hazen, M M; Lo, M S; Meidan, E; Son, M B; Sundel, R; Stoll, M L; Nusbaum, C; Lederer, J A; Chatila, T A; Nigrovic, P A	2018	The reprogramming of regulatory T cells to a Th17 phenotype in systemic juvenile idiopathic arthritis	Arthritis and Rheumatology	Excluded	Excluded by title and abstract
456	Gonzalez-Rodr¨ªguez, L; Calamia, V; Fern¨¢ndez, P; Ruiz-Romero, C; Juli¨¢, A; Fern¨¢ndez-Nebro, A; Tornero, J; Marsal, S; Blanco, F J	2018	Rheumatoid arthritis activity monitoring and multiplex biomarker verification by tageted proteomics	Arthritis and Rheumatology	Excluded	Excluded by title and abstract
457	Wang, W; Lahiri, A; Laragione, T; Zhu, J; Gulko, P S	2018	A molecular bayesian network for rheumatoid arthritis reveals multiple candidate key regulators for disease severity	Arthritis and Rheumatology	Excluded	Excluded by title and abstract
458	Ventura, I B; Reilly, D; Pytel, P; Liarski, V	2018	In situ dendritic cell characterization in idiopathic inflammatory myopathies	Arthritis and Rheumatology	Excluded	Excluded by title and abstract
459	Zheleznova, E; Zhernakova, Y; Oshchepkova, E; Chazova, I; Boytsov, S; Orlovskiy, A; Chalnova, S; Rotar, O; Konradi, A; Shlyakhto, E	2018	Prevalence of abdominal obesity in Russian federation and its relationship with arterial hypertention and others comorbidites. By the data of epidemiological study ESSE-RF	Journal of Hypertension	Excluded	Excluded by title and abstract
460	Ferwerda, M; Van Beugen, S; Van Middendorp, H; Visser, H; Vonkeman, H; Creemers, M; Van Riel, P; Kievit, W; Evers, A	2018	HPR an economic evaluation of a tailored guided internet-based cognitive behavioural intervention for patients with rheumatoid arthritisas an addition to usual care	Annals of the Rheumatic Diseases	Excluded	Excluded by title and abstract
461	Nikitinskaya, O; Toroptsova, N	2018	Using frax? and peripheral bone mineral density for identifying potential candidates for osteoporosis therapy among rheumatoid arthritis patients	Annals of the Rheumatic Diseases	Excluded	Excluded by title and abstract
462	Marques, M L; Brites, L; Marques, A; Daniel, A; Santiago, M; Pereira Da Silva, J A	2018	Factors associated with annual percentage changes in bone mineral density: A-14 years prospective population-based study	Annals of the Rheumatic Diseases	Excluded	Excluded by title and abstract
463	Krueger, K; Eder, R; Mueller, C; Rietzler, K	2018	Assessing the risk of RA patients for comorbid conditions through a structured nurse-led interview-the eriko study	Annals of the Rheumatic Diseases	Excluded	Excluded by title and abstract
464	Venerito, V; Cacciapaglia, F; Lapadula, G; Iannone, F	2018	A bayesian network meta-analysis on efficacy of biologics and small molecules in early rheumatoid arthritis	Annals of the Rheumatic Diseases	Excluded	Excluded by title and abstract
465	Brennan, D; Ungprasert, P; Warrington, K J; Koster, M J	2018	Smoking as a risk factor for giant cell arteritis: A systematic review and metaanalysis	Annals of the Rheumatic Diseases	Excluded	Excluded by title and abstract
466	Acevedo-Godoy, M; Hernandez, P; Amaya, A; Castillo, D M; Castellanos, J E; Bello-Gualtero, J M; Bautista-Molano, W; Romero-Sanchez, C	2018	Location and interaction of IgG hypervariable regions with porphyromonas gingivalis peptidylarginine deiminase citrullinated peptides, a highlight to understand the association model of rheumatoid arthritis and periodontal disease: In Silico analysis	Annals of the Rheumatic Diseases	Excluded	Excluded by title and abstract
467	Jones, B; Hewlett, S; Harcourt, D; Hunt, A; Dures, E	2018	How effective are interventions targeting patient activation in people with long term physical conditions? a systematic review	Annals of the Rheumatic Diseases	Excluded	Excluded by title and abstract
468	Cuervo Aguilera, A; Fuentelsaz-Romero, S; Estrada-Capetillo, L; Celis, R; Samaniego, R; Ram¨ªrez, J; Puig-Kr?ger, A; Ca?ete, J D	2018	Synovial tissue macrophages polarisation (M1, M2) in patients with undifferentiated arthritismeeting diagnostic criteria for rheumatoid arthritis or psoriatic arthritis along the follow up	Annals of the Rheumatic Diseases	Excluded	Excluded by title and abstract
469	Moly, M; Combe, B; Barnetche, T; Daien, C; Gaujoux-Viala, C; Lukas, C; Morel, J; Hua, C	2018	Impact of bariatric surgery on rheumatic diseases: A systematic review and metaanalysis	Annals of the Rheumatic Diseases	Excluded	Excluded by title and abstract
470	Carvalho, P D; Buttgereit, F; Boers, M; Silva, J A P D	2018	Health professionals' perspective on benefits and risks of low dose glucocorticoids in RA-an initiative under the gloria project	Annals of the Rheumatic Diseases	Excluded	Excluded by title and abstract
471	Kwok, G S K; Cheung, T T; Tang, M L M; Yuen, C K Y; Chung, H Y; Lau, W C S	2018	Nursing consultation versus rheumatologist follow up for patients with stable rheumatoid arthritis: A randomized controlled trial	Annals of the Rheumatic Diseases	Excluded	Excluded by title and abstract
472	Mckenna, S G; Donnelly, A; Appel Esbensen, B; Comber, L; Ng, W L; Maqsood, A; Fraser, A; Kennedy, N	2018	The impact of exercise on sleep in people with rheumatoid arthritis: A pilot randomised controlled trial	Annals of the Rheumatic Diseases	Excluded	Excluded by title and abstract
473	Grewal, G S; Amlani, A; Hazlewood, G	2018	Sleep in rheumatoid arthritis: A systematic review and meta-analysis of objective sleep parameters	Sleep	Excluded	Excluded by title and abstract
474	Gough, M R C; Kirkham, B W	2018	The prevalence and effect of periodontitis on rheumatoid arthritis, ankylosing spondylitis and psoriatic arthritis disease activity: A crosssectional observational study	Rheumatology (United Kingdom)	Excluded	Excluded by title and abstract
475	Yang, S; Xing, Z; Liu, T; Zhou, J; Liang, Q; Tang, T; Cui, H; Peng, W; Xiong, X; Wang, Y	2018	Synovial tissue quantitative proteomics analysis reveals paeoniflorin decreases lifr and aspn proteins in experimental rheumatoid arthritis	Drug Design, Development and Therapy	Excluded	Excluded by title and abstract
476	NCT03781310	2018	Therapeutic Drug Monitoring of Tocilizumab in Rheumatoid Arthritis	https://clinicaltrials.gov/show/NCT03781310	Excluded	Excluded by title and abstract
477	McBain H; Newman S; Shipley M; Olaleye A; Moore S	2018	Experiences of a patient-initiated self-monitoring service in inflammatory arthritis: a qualitative exploration	Musculoskeletal care	Excluded	Excluded by title and abstract
478	Alleva JM; Diedrichs PC; Halliwell E; Peters ML; Dures E; Stuijfzand BG; Rumsey N	2018	More than my RA: a randomized trial investigating body image improvement among women with rheumatoid arthritis using a functionality-focused intervention program	Journal of consulting and clinical psychology	Excluded	Excluded by title and abstract
479	Anvar N; Matlabi H; Safaiyan A; Allahverdipour H; Kolahi S	2018	Effectiveness of self-management program on arthritis symptoms among older women: a randomized controlled trial study	Health care for women international	Excluded	Excluded by title and abstract
480	Patru S; Matei D; Marcu IR; Bighea AC	2018	Effects of an intensive exercise program on rheumatoid arthritis patients	Osteoporosis international	Excluded	Excluded by title and abstract
481	Strand V; Carpinella CM; Lee LK; Boklage S; Reaney M	2018	The impact of rheumatoid arthritis on patient-reported outcomes: comparison between sarilumab clinical trials and real-world patient data	Arthritis & rheumatology	Excluded	Excluded by title and abstract
482	Strand V; Hagino O; Guillonneau S; Boklage S; Reaney M; Sadeh J; Narcisse N; Mangan E; Kirmura T	2018	Depressive symptoms in patients with rheumatoid arthritis in sarilumab target and mobility trials and impact of treatment	Annals of the rheumatic diseases	Excluded	Excluded by title and abstract
483	EUCTR2017-004226-15-DK	2018	Can-Art Effect and safety of using Canabis derivatives for the treatment of pain in patients with inflammatory Arthritis, such as reumatoid arthritis and ankylosing spondylitis, the latter being a type of arthritis that causes a long term inflammation of the joints of the spine. A randomized, double blinded, placebo controlled trial, i.e. in this drug trial, a control group is given a placebo whi…	https://trialsearch.who.int/Trial2.aspx?TrialID=EUCTR2017-004226-15-DK	Excluded	Excluded by title and abstract
484	Genovese MC; Mangan EK; Fay J; Kimura T; Van Hoogstraten H; Fleischmann R	2018	Improvementsin remission and low disease activity are achieved with ongoing sarilumabtreatment, in patients with rheumatoid arthritis in two phase III studies	Rheumatology (united kingdom)	Excluded	Excluded by title and abstract
485	Carrier M-E; Kwakkenbos L; Boutron I; Welling J; Sauve M; van den Ende C; Schouffoer AA; Hudson M; Thombs BD; Mouthon L; et al.	2018	Randomized feasibility trial of the Scleroderma patient-centered intervention network hand exercise program (SPIN-HAND): study protocol	Journal of scleroderma and related disorders	Excluded	Excluded by title and abstract
486	Tanaka Y; Wada K; Takahashi Y; Hagino O; Van Hoogstraten H; Graham N; Kameda H	2018	Efficacy and safety of sarilumab plus methotrexate in a phase 3 trial in Japanese patients with active rheumatoid arthritis (KAKEHASI)	International journal of rheumatic diseases	Excluded	Excluded by title and abstract
487	Strand V; Kavanaugh A; Kivitz AJ; van der Heijde D; Kwok K; Akylbekova E; Soonasra A; Snyder M; Connell C; Bananis E; et al.	2018	Long-Term Radiographic and Patient-Reported Outcomes in Patients with Rheumatoid Arthritis Treated with Tofacitinib: ORAL Start and ORAL Scan Post-hoc Analyses	Rheumatology and therapy	Excluded	Excluded by title and abstract
488	Ailioaie LM; Ailioaie C	2018	Effects of mediterranean diet and physical therapy in early stages of oligoarticular juvenile idiopathic arthritis	Clinical and experimental rheumatology	Excluded	Excluded by title and abstract
489	NCT03753360	2018	Online Mindfulness Program for Stress Management	https://clinicaltrials.gov/show/NCT03753360	Excluded	Excluded by title and abstract
490	ISRCTN16942542	2018	IL-6 inhibition in patients with depression and low-grade inflammation: the Insight study	https://trialsearch.who.int/Trial2.aspx?TrialID=ISRCTN16942542	Excluded	Excluded by title and abstract
491	NCT03679507	2018	The Effect of Low Intensity Ultrasound Therapy on Chronic Pain Due to Osteoarthritis of the Knee	https://clinicaltrials.gov/show/NCT03679507	Excluded	Excluded by title and abstract
492	NCT03684148	2018	Effects of Motor Imagery Intervention on Functional Recovery Following Total Knee Arthroplasty	https://clinicaltrials.gov/show/NCT03684148	Excluded	Excluded by title and abstract
493	Williams MA; Srikesavan C; Heine PJ; Bruce J; Brosseau L; Hoxey‐Thomas N; Lamb SE	2018	Exercise for rheumatoid arthritis of the hand	Cochrane Database of Systematic Reviews	Excluded	Excluded by title and abstract
494	R?sner S; Englbrecht C; Wehrle R; Hajak G; Soyka M	2018	Eszopiclone for insomnia	Cochrane Database of Systematic Reviews	Excluded	Excluded by title and abstract
495	Gupta, S; Sharma, A K; Shastri, V; Madhu, M K; Sharma, V K	2017	Prediction of anti-inflammatory proteins/peptides: an insilico approach	J Transl Med	Excluded	Excluded by title and abstract
496	Schougaard, L; Hjollund, N	2017	AmbuFlex-experiences of PRO-based clinical decision-making	Quality of Life Research	Excluded	Excluded by title and abstract
497	Guyard, F; Gossec, L; Leroy, D; Lafargue, T; Seiler, M; Jacquemin, C; Molto, A; Sellam, J; Foltz, V; Gandjbakhch, F; Hudry, C; Mitrovic, S; Fautrel, B; Servy, H	2017	How machine learning statistics can change the game of data analysis in rheumatology: The example a study with 170 patients with rheumatoid arthritis (RA) or axial spondyloarthritis (AXSPA)	Arthritis and Rheumatology	Excluded	Excluded by title and abstract
498	Shipa, M; Di Cicco, M; Balogh, E; Mian, A; Mukerjee, D; Roussou, E	2017	Tailoring second-line biologic therapy in rheumatoid arthritis: New findings on the usefulness of antibody status to optimise drug selection	Arthritis and Rheumatology	Excluded	Excluded by title and abstract
499	Barral, C; Hajage, D; Fautrel, B; Lafforgue, P; Tubach, F; Pham, T	2017	Development of a predictive score of successful TNF inhibitor tapering in patients with rheumatoid arthritis remission	Arthritis and Rheumatology	Excluded	Excluded by title and abstract
500	Beltai, A; Lukas, C; Gaujoux-Viala, C; Combe, B; Morel, J; Barnetche, T	2017	Cardiovascular morbidity and mortality in primary Sj?gren syndrome: A systematic review and meta-analysis	Arthritis and Rheumatology	Excluded	Excluded by title and abstract
501	Brennan, D; Ungprasert, P; Warrington, K J; Koster, M J	2017	Smoking as a risk factor for giant cell arteritis: A systematic review and meta-analysis	Arthritis and Rheumatology	Excluded	Excluded by title and abstract
502	Teerakanok, J; Suchartlikitwong, S; Mingbunjerdsuk, T; Ratanasrimetha, P; Vorakunthada, Y; Pixley, J S	2017	Risk of ischemic heart disease in sj?gren's syndrome patients: A systematic review and meta-analysis of observational studies	Arthritis and Rheumatology	Excluded	Excluded by title and abstract
503	Blalock, S J; Solow, E; Nowell, W B; Woloshin, S; Schwartz, L; Carpenter, D M; Curtis, J R; Moreland, L W; Hunt, C; Hickey, G; Reyna, V	2017	A trial testing strategies to enhance patient understanding of drug information: Experience recruiting subjects through an online patient community	Arthritis and Rheumatology	Excluded	Excluded by title and abstract
504	Mikola, K; Aalto, K; Lahdenne, P; Kautiainen, H	2017	The usability of cell phone based automated monitoring of patients with juvenile idiopathic arthritis	Pediatric Rheumatology	Excluded	Excluded by title and abstract
505	Shoji, S; Suzuki, A; Conrado, D J; Peterson, M C; Hey-Hadavi, J; McCabe, D; Rojo, R; Tammara, B K	2017	Dissociated agonist of glucocorticoid receptor or prednisone for active rheumatoid arthritis: Effects on P1NP and osteocalcin pharmacodynamics	CPT: Pharmacometrics and Systems Pharmacology	Excluded	Excluded by title and abstract
506	Dima, A; Groseanu, L; Balanescu, A; Predeteanu, D; Opris-Belinski, D; Borangiu, A; Mazilu, D; Bojinca, V; Ionescu, R	2017	Cognitive dysfunction in connective tissue diseases	Annals of the Rheumatic Diseases	Excluded	Excluded by title and abstract
507	Barral, C; Hajage, D; Fautrel, B; Lafforgue, P; Tubach, F; Pham, T	2017	Tool and threshold predicting a successful biological DMARDs tapering in patients with RA remission determination	Annals of the Rheumatic Diseases	Excluded	Excluded by title and abstract
508	Gossec, L; Cantagrel, A; Soubrier, M; Joubert, J M; Czarlewski, W; Combe, B; Berthelot, J M; Wendling, D; Dernis, E; Grange, L; Beauvais, C; Perdriger, A; Nataf, H; Dougados, M; Servy, H	2017	Are rheumatoid arthritis patients willing to use an e-health interactive self-assessment website? analyses of 159 patients from a randomised controlled trial over 12 months	Annals of the Rheumatic Diseases	Excluded	Excluded by title and abstract
509	Kr¨¹ger, K; Eder, R; M¨¹ller, C; Hecker, R	2017	Optimizing comorbidity risk management in ra by translating a nurse-led interview into an easily interpretable traffic light system	Annals of the Rheumatic Diseases	Excluded	Excluded by title and abstract
510	Li, Y; Fan, W; Chen, H; Yu, P; Miao, H; Li, K; Xu, J; Cui, L; Zhang, G; Xu, K; Zhang, L; Li, R	2017	Clinical validation studies of the 2012 classification criteria for early rheumatoid arthritis (ERA) in a domestic multi-center cohort	Annals of the Rheumatic Diseases	Excluded	Excluded by title and abstract
511	Rempenault, C; Combe, B; Barnetche, T; Gaujoux-Viala, C; Lukas, C; Morel, J; Hua, C	2017	Metabolic and cardio-vascular benefits of hydroxychloroquine in patients with rheumatoid arthritis: A systematic review and meta-analysis	Annals of the Rheumatic Diseases	Excluded	Excluded by title and abstract
512	Liang, N; Zhang, L; Xu, K	2017	Screening of differentially expressed serum proteins for rheumatoid arthritis by surface-enhanced laser desorption/inionation-time of flight-mass spectra	Annals of the Rheumatic Diseases	Excluded	Excluded by title and abstract
513	Axelsen, M B; Bliddal, H; Jacobssen, L T H; Hansen, M S; Dudek, A; Rell-Bakalarska, M; Boesen, M; Stefanek, J; Sundman-Engberg, B; ?stergaard, M	2017	Dynamic contrast-enhanced magnetic resonance imaging in a randomized placebo-controlled rheumatoid arthritis trial - impact of applying joint coverage quality criteria	Annals of the Rheumatic Diseases	Excluded	Excluded by title and abstract
514	De Souza, S; Lempp, H	2017	Significance of foot problems for patients with rheumatoid arthritis: A patient-LED qualitative study	Annals of the Rheumatic Diseases	Excluded	Excluded by title and abstract
515	Knudsen, L R; De Thurah, A; Lomborg, K	2017	HPR experiences of tele-health follow-up in patients with rheumatoid arthritis: A qualitative interview study	Annals of the Rheumatic Diseases	Excluded	Excluded by title and abstract
516	Thomas, M; Akhtar, A; Terkowitz, J M; Powell, G E	2017	Understanding disease burden and outcomes from the patient's perspective using disease-focused internet forum data	Value in Health	Excluded	Excluded by title and abstract
517	Bearne, L M; Thain, P; Griffiths, A; White, C	2017	The effect of interactive digital interventions on physical activity in people with inflammatory arthritis	Rheumatology (United Kingdom)	Excluded	Excluded by title and abstract
518	McCloskey, E V; Johansson, H; Harvey, N C; Oden, A; Jiang, H; Modin, S; Fitzpatrick, L; Kanis, J A	2017	Effect of investigational treatment abaloparatide-SC for prevention of major osteoporotic fracture or any fracture is independent of baseline fracture probability	Journal of Bone and Mineral Research	Excluded	Excluded by title and abstract
519	Ungprasert, P; Wijarnpreecha, K; Thongprayoon, C	2017	Bullous pemphigoid is associated with increased risk of venous thromboembolism: A systematic review and meta-analysis	American Journal of Respiratory and Critical Care Medicine	Excluded	Excluded by title and abstract
520	Gohar, F; McArdle, A; Callan, N; Hernandez, B; Lavric, M; Kessel, C; Holzinger, D; FitzGerald, O; Pennington, S R; Foell, D	2017	Proteomic discovery of SJIA diagnostic and phenotypic biomarkers	Pediatric Rheumatology	Excluded	Excluded by title and abstract
521	Hosseininejad, Z; Daryani, A; Sharif, M; Sarvi, S; Amoueia, A; Hosseini, S A; Chegeni, T N	2017	Relationship between toxoplasmosis and rheumatoid arthritis	Iranian Journal of Parasitology	Excluded	Excluded by title and abstract
522	Stamuli E; Torgerson D; Northgraves M; Ronaldson S; Cherry L	2017	Identifying the primary outcome for a randomised controlled trial in rheumatoid arthritis: the role of a discrete choice experiment	Journal of foot and ankle research	Excluded	Excluded by title and abstract
523	ACTRN12617000696392	2017	Joint mobilization of the hands in rheumatoid arthritis: an assessor-blinded, randomized crossover study	https://trialsearch.who.int/Trial2.aspx?TrialID=ACTRN12617000696392	Excluded	Excluded by title and abstract
524	Strand V; Chen C-I; Mahajan S; Kosinski M; Mangan EK; Van Hoogstraten H; Graham N; Lin Y; Keystone E; Braun J	2017	Early onset of benefit by patient-reported outcomes with sarilumab treatment in rheumatoid arthritis	Rheumatology (united kingdom)	Excluded	Excluded by title and abstract
525	Fleischmann R; Mangan E; Van Hoogstraten H; Kivitz A; Burmester G	2017	Onset of action of sarilumab in patients with rheumatoid arthritis in 2 phase 3 studies	Internal medicine journal	Excluded	Excluded by title and abstract
526	Fleischmann R; Mangan E; Van Adelsberg J; Fay J; Van Hoogstraten H; Bauer D; Kimura T; Kivitz A; Burmester G; Fiore S	2017	Onset of action of sarilumab in patients with rheumatoid arthritis in 2 phase III studies	Journal of rheumatology	Excluded	Excluded by title and abstract
527	Genovese MC; Mangan EK; Fay J; Kimura T; Van Hoogstraten H; Fleischmann R	2017	Improvements in remission and low disease activity are achieved with ongoing sarilumab treatment, in patients with rheumatoid arthritis in 2 phase 3 studies	Arthritis & rheumatology	Excluded	Excluded by title and abstract
528	Gossec L; Desthieux C; Cantagrel A; Soubrier M; Berthelot JM; Joubert JM; Combe B; Czarlewski W; Wendling D; Dernis E; et al.	2017	Patient-perceived coping was associated with patient-perceived quality of patient-physician interactions in 320 patients with rheumatoid arthritis	Annals of the rheumatic diseases	Excluded	Excluded by title and abstract
529	Tanaka Y; Aletaha D; Peterson S; Ganguly R; Kurrasch R; Popik S; Agarwal P; Li N	2017	Work productivity and general health status improvements with sirukumab, an anti-IL-6 cytokine monoclonal antibody, in patients with active rheumatoid arthritis despite anti-TNF therapy: results from the phase 3 sirround-T study	Value in health	Excluded	Excluded by title and abstract
530	Li LC; Feehan LM; Shaw C; Xie H; Sayre EC; Avina-Zubeita A; Grewal N; Townsend AF; Gromala D; Noonan G; et al.	2017	A technology-enabled Counselling program versus a delayed treatment control to support physical activity participation in people with inflammatory arthritis: study protocol for the OPAM-IA randomized controlled trial	BMC rheumatology	Excluded	Excluded by title and abstract
531	NCT03027674	2017	Topical 10 % Nifedipine Versus 5% Sildenafil in Secondary Raynaud	https://clinicaltrials.gov/show/NCT03027674	Excluded	Excluded by title and abstract
532	ACTRN12617000702314	2017	Effect of ginseng consumption on sugar metabolism & cognitive function in healthy adults		Excluded	Excluded by title and abstract
533	Fidahic M; Jelicic Kadic A; Radic M; Puljak L	2017	Celecoxib for rheumatoid arthritis	Cochrane Database of Systematic Reviews	Excluded	Excluded by title and abstract
534	Eccleston C; Cooper TE; Fisher E; Anderson B; Wilkinson NMR	2017	Non‐steroidal anti‐inflammatory drugs (NSAIDs) for chronic non‐cancer pain in children and adolescents	Cochrane Database of Systematic Reviews	Excluded	Excluded by title and abstract
535	Epis, O M; Casu, C; Belloli, L; Schito, E; Filippini, D; Muscar¨¤, M; Gentile, M G; Perez, Cagnone PC; Venerelli, C; Sonnati, M; Schiavetti, I; Bruschi, E	2016	Pixel or Paper? Validation of a Mobile Technology for Collecting Patient-Reported Outcomes in Rheumatoid Arthritis	JMIR Res Protoc	Excluded	Excluded by title and abstract
536	Aryaeian, N; Shahram, F; Djalali, M	2016	CLA Has a Useful Effect on Bone Markers in Patients with Rheumatoid Arthritis	Lipids	Excluded	Excluded by title and abstract
537	Le Moine, J; Abeysinghe, S S	2016	Comparison of bayesian network meta-analyses in a WinBUGs and SAS framework	Value in Health	Excluded	Excluded by title and abstract
538	G¨®mez-Arango, C; Garc¨ªa-Vivar, M L; Alonso-Diez, M; Alvarez-Lavin, M M; Galindez-Agirregoikoa, E; Fern¨¢ndez-Berrizbeitia, O; Ru¨ªz-Lucea, E; Blanco-Madrigal, J M; Garcia-Llorente, J F; Estopi?¨¢n-Fortea, L; Torre-Salaberri, I; Guerrero-Basterretxea, E; Calvo-Zorrilla, I; Bilbao-Gonz¨¢lez, A; Rivera-Garc¨ªa, N	2016	Adherence to subcutaneous biological therapies among inflammatory arthropaty patients from a university hospital	Arthritis and Rheumatology	Excluded	Excluded by title and abstract
539	Rempenault, C; Barnetche, T; Morel, J; Lukas, C; Gaujoux-Viala, C; Combe, B; Hua, C	2016	Metabolic and cardio-vascular benefits of hydroxychloroquine in patients with rheumatoid arthritis: A systematic review and meta-analysis	Arthritis and Rheumatology	Excluded	Excluded by title and abstract
540	Redondin, M; Combe, B; Gaujoux-Viala, C; Morel, J; Lukas, C	2016	Rheumatoid arthritis and excess mortality associated with treatments: A systematic review and meta-analysis	Arthritis and Rheumatology	Excluded	Excluded by title and abstract
541	Ungprasert, P; Koster, M J; Warrington, K J; Matteson, E L	2016	Risk of coronary artery disease in patients with polymyalgia rheumatica: A systematic review and meta-analysis	Arthritis and Rheumatology	Excluded	Excluded by title and abstract
542	Ungprasert, P; Koster, M J; Warrington, K J	2016	Risk of venous thromboembolism in patients with systemic vasculitides: A systematic review and meta-analysis	Arthritis and Rheumatology	Excluded	Excluded by title and abstract
543	Lawrence, A; Prakash, S; Bharadwaj, U; Aggarwal, A; Misra, R; Agrawal, S	2016	Major histocompatibility antigen HLA-DQ6.1 (DQA1?0103/DQB1?0601) increases rheumatoid arthritis risk independent of shared epitope among Indians	Indian Journal of Rheumatology	Excluded	Excluded by title and abstract
544	Lucendo, A J; Serrano-Montalb¨¢n, B; Friginal-Ruiz, A B; Arias Arias, ¨¢	2016	The use of the who facture risk assessment tool (FRAX) in predicting risk of fractures in patients with inflammatory bowel disease: A systematic review	United European Gastroenterology Journal	Excluded	Excluded by title and abstract
545	Nana, L	2016	Discovery of serum protein biomarkers in rheumatoid arthritis using SELDI-TOF-MS combined with magnetic beads	International Journal of Rheumatic Diseases	Excluded	Excluded by title and abstract
546	Hammond, A; Prior, Y	2016	The effectiveness of home hand exercise programmes in rheumatoid arthritis: A systematic review	British Medical Bulletin	Excluded	Excluded by title and abstract
547	Avery, G; Cook, D; Talens, S	2016	The Impact of a Telephone-Based Chronic Disease Management Program on Medical Expenditures	Population Health Management	Excluded	Excluded by title and abstract
548	Nicholls, D; Griffiths, H; Barrett, R; Button, P; Truman, M; Bird, P; Roberts, L; Tymms, K; Littlejohn, G	2016	A retrospective non-interventional study on the use of biologics in the treatment of Australian patients with rheumatoid arthritis-the real study	Annals of the Rheumatic Diseases	Excluded	Excluded by title and abstract
549	Mc Ardle, A F; Szentpetery, A; De Rook, S; De Ganck, A D G; Hernandez, B; FitzGerlad, O; Pennington, S R	2016	Early detection of psoriatic arthritis: A multi-omic approach to developing a new blood test	Annals of the Rheumatic Diseases	Excluded	Excluded by title and abstract
550	Zhu, R; Shen, H	2016	Effects of etanercept biomimics on lipid profiles in patients with rheumatoid arthritis	Annals of the Rheumatic Diseases	Excluded	Excluded by title and abstract
551	Slater, H; Dear, B F; Merolli, M A; Li, L C; Briggs, A M	2016	Use of eHealth technologies to enable the implementation of musculoskeletal Models of Care: Evidence and practice	Best Practice and Research: Clinical Rheumatology	Excluded	Excluded by title and abstract
552	Ganguli, A; Clewell, J; Shillington, A C	2016	The impact of patient support programs on adherence, clinical, humanistic, and economic patient outcomes: A targeted systematic review	Patient Preference and Adherence	Excluded	Excluded by title and abstract
553	Kianifard, T M; Saluja, M S; Venugopalan, A; Chopra, A	2016	Oral potassium (K+) administered as K+ enriched diet combined with a specially prepared K+ rich food based supplement reduces pain in Rheumatoid Arthritis (RA)	FASEB Journal	Excluded	Excluded by title and abstract
554	Deloch, L; Derer, A; Hueber, A J; Fietkau, R; Frey, B; Gaipl, U S	2016	The impact of low-dose radiation on inflammatory diseases	Annals of the Rheumatic Diseases	Excluded	Excluded by title and abstract
555	McCloskey, E; Chiu, S; Lenaghan, E; Shepstone, L; Birrell, F; Harvey, N	2016	Impact of falls on fractures and mortality-an opportunity for intervention and enhancement of fracture prediction?	Osteoporosis International	Excluded	Excluded by title and abstract
556	Kwok, T S H; Bisaillon, J; Smith, C; Brosseau, L; Stinson, J; Huber, A M; Duffy, C M; April, K T	2016	A systemic review of pain relief modalities in juvenile idiopathic arthritis: First step in developing a novel decision support intervention	Pediatric Rheumatology	Excluded	Excluded by title and abstract
557	Azagra, R; Zwart, M; Aguy¨¦, A; Troyano, L; Mart¨ªn-S¨¢nchez, J C; Puchol, N; Iglesias, M; Teixid¨®, M; Sol¨¦Sancho, F; Juli¨¤, F; Yuste, M C	2016	Establishing fragility fracture risk among the male spanish population: The frocat cohort study	Osteoporosis International	Excluded	Excluded by title and abstract
558	NCT02720874	2016	Multidisciplinary Approach for Treat To Target In Rheumatoid Arthritis	https://clinicaltrials.gov/ct2/show/NCT02720874	Excluded	Excluded by title and abstract
559	Thomsen T; Aadahl M; Beyer N; Hetland ML; L?ppenthin K; Midtgaard J; Christensen R; Esbensen BA	2016	Motivational counselling and SMS-reminders for reduction of daily sitting time in patients with rheumatoid arthritis: a descriptive randomised controlled feasibility study	BMC musculoskeletal disorders	Excluded	Excluded by title and abstract
560	Strand V; Kosinski M; Chen CI; Joseph G; Rendas-Baum R; Graham NM; van Hoogstraten H; Bayliss M; Fan C; Huizinga T; et al.	2016	Sarilumab plus methotrexate improves patient-reported outcomes in patients with active rheumatoid arthritis and inadequate responses to methotrexate: results of a phase III trial	Arthritis research & therapy	Excluded	Excluded by title and abstract
561	Emery P; Van Hoogstraten H; Mangan EK; Van Adelsberg J; Fan C; Kivitz A; Da RC Pinheiro G; Huizinga T	2016	Clinical responses of sarilumab based on rheumatoid factor and anti-cyclic citrullinated peptide antibody status in patients with rheumatoid arthritis	Annals of the rheumatic diseases	Excluded	Excluded by title and abstract
562	Dulgeroglu D; Bal A; Karaahmet O; Umay E; Noyan S; Cakci A	2016	The effectiveness of galvanic electrotherapy and a conservative hand exercise program in a rheumatoid hand: a randomized controlled trial	Turkiye fiziksel tip ve rehabilitasyon dergisi	Excluded	Excluded by title and abstract
563		2016	Improvements in measures of work productivity/interference and general health status with sirukumab treatment in patients with active rheumatoid arthritis despite disease-modifying anti-rheumatic drug treatment	Annals of the rheumatic diseases	Excluded	Excluded by title and abstract
564	Takeuchi T; Karpouzas G; Thorne C; McQuarrie K; Sheng S; Xu W; Peterson S; Ganguly R; Han C; Fei K; et al.	2016	Improvements in measures of work productivity/interference and general health status with sirukumab treatment in patients with active rheumatoid arthritis despite disease-modifying anti-rheumatic drug treatment	Annals of the rheumatic diseases	Excluded	Excluded by title and abstract
565	Takeuchi T; Karpouzas G; Thorne C; McQuarrie K; Sheng S; Xu W; Peterson S; Ganguly R; Han C; Fei K; et al.	2016	Work productivity/interference and general health status improvements with sirukumab, an anti-IL-6 cytokine monoclonal antibody, in patients with active rheumatoid arthritis despite treatment with disease-modifying anti-rheumatic drugs: results from the phase 3 sirround-d study	Value in health	Excluded	Excluded by title and abstract
566	Stinson J; Lalloo C; Harris L; Cafazzo J; Spiegel L; Feldman B; Luca N; Laxer R	2016	iCan cope TM: user-centred design and development of a smartphone app to support self-management for youth with arthritis pain	Pediatric rheumatology	Excluded	Excluded by title and abstract
567	Fleischmann R; Geraldo Da RCP; Brzezicki J; Hrycaj P; Lin Y; Van Adelsberg J; Graham N; Van Hoogstraten H; Bauer D; Gerd RB	2016	Efficacy and safety of sarilumab in combination with csdmards in patients with active rheumatoid arthritis who were inadequate responders or intolerant of anti-TNF-α therapy: results from a phase 3 study	Internal medicine journal	Excluded	Excluded by title and abstract
568	Ganapathy KM; Nandkumar Sundaram S	2016	Activity restrictions after tja: are they essential?	Osteoporosis international	Excluded	Excluded by title and abstract
569	NCT02833311	2016	e-Mobile Tablet for People With Chronic Conditions	https://clinicaltrials.gov/show/NCT02833311	Excluded	Excluded by title and abstract
570	Hutting N; Richardson J; Johnston V	2016	The role of self-management in the treatment of musculoskeletal disorders	Manual therapy	Excluded	Excluded by title and abstract
571	NCT02668003	2016	The Maintaining Musculoskeletal Health Study	https://clinicaltrials.gov/show/NCT02668003	Excluded	Excluded by title and abstract
572	NCT02757664	2016	Clinical Trial to Evaluate the Adjuvant Effect of Shock Wave Therapy in the Insertional Achilles Tendinopathy	https://clinicaltrials.gov/show/NCT02757664	Excluded	Excluded by title and abstract
573	NCT02697682	2016	Treatment of Osteoarthritis With the Stromal Vascular Fraction of Abdominal Adipose Tissue - a Pilot Study	https://clinicaltrials.gov/show/NCT02697682	Excluded	Excluded by title and abstract
574	Viguier, M; Rist, S; Aubin, F; Leccia, M T; Richard, M A; Esposito-Far¨¨se, M; Gaudin, P; Pham, T; Richette, P; Wendling, D; Sibilia, J; Tubach, F	2015	Online training on skin cancer diagnosis in rheumatologists: results from a nationwide randomized web-based survey	PLoS One	Excluded	Excluded by title and abstract
575	Hofstede, S N; Nouta, K A; Jacobs, W; van Hooff, M L; Wymenga, A B; Pijls, B G; Nelissen, R G; Marang-van, De Mheen PJ	2015	Mobile bearing vs fixed bearing prostheses for posterior cruciate retaining total knee arthroplasty for postoperative functional status in patients with osteoarthritis and rheumatoid arthritis	Cochrane Database Syst Rev	Excluded	Excluded by title and abstract
576	Fary, R E; Slater, H; Chua, J; Ranelli, S; Chan, M; Briggs, A M	2015	Policy-into-practice for rheumatoid arthritis: randomized controlled trial and cohort study of e-learning targeting improved physiotherapy management	Arthritis Care Res (Hoboken)	Excluded	Excluded by title and abstract
577	Guillaume-Jugnot, P; Marjanovic, Z; Labopin, M; Terriou, L; Deligny, C; Lioure, B; Martin, T; Leblond, V; Pugnet, G; Blaise, D; De Latour, R P; Yakoub-Agha, I; Snowden, J A; Farge, D	2015	Autologous hematopoietic stem cell transplantation (AHSCT) in severe auto-immune disease adult patients: Analysis of outcomes from the french society for bone marrow transplantation and cellular therapy (SFGMT-TC) in light of the European society for blood and marrow transplantation (EBMT) activity	Blood	Excluded	Excluded by title and abstract
578	Srivali, N; Ungprasert, P; Caples, S M	2015	Risk of venous thromboembolism in patients with systemic sclerosis: A systematic review and meta-analysis	American Journal of Respiratory and Critical Care Medicine	Excluded	Excluded by title and abstract
579	Ungprasert, P; Srivali, N; Upala, S; Sanguankeo, A; Thongprayoon, C; Cheungpasitporn, W	2015	Risk of venous thromboembolism in patients with ankylosing spondylitis: A systematic review and meta-analysis	American Journal of Respiratory and Critical Care Medicine	Excluded	Excluded by title and abstract
580	Ungprasert, P; Cheungpasitporn, W; Thongprayoon, C; Sanguankeo, A; Srivali, N	2015	Association between chronic obstructive pulmonary disease and psoriasis: A systematic review and meta-analysis	American Journal of Respiratory and Critical Care Medicine	Excluded	Excluded by title and abstract
581	Yazdani, R; Fayazi, S; Khosravi, V; Sheivandi, S	2015	Effects of progressive muscle relaxation on the quality of life of patients with rheumatoid arthritis	Avicenna Journal of Phytomedicine	Excluded	Excluded by title and abstract
582	Gonz¨¢lez-¨¢lvaro, I; Mart¨ªnez-Fern¨¢ndez, C; Dorantes-Calder¨®n, B; Garc¨ªa-Vicu?a, R; Hern¨¢ndez-Cruz, B; Herrero-Ambrosio, A; Ibarra-Barrueta, O; Mart¨ªn-Mola, E; Monte-Boquet, E; Morell-Baladr¨®n, A; Sanmart¨ª, R; Sanz-Sanz, J; De Toro-Santos, F J; Vela, P; Ivorra, J A R; Poveda-Andr¨¦s, J L; Mu?oz-Fern¨¢ndez, S	2015	Spanish Rheumatology Society and Hospital Pharmacy Society Consensus on recommendations for biologics optimization in patients with rheumatoid arthritis, ankylosing spondylitis and psoriatic arthritis	Rheumatology (United Kingdom)	Excluded	Excluded by title and abstract
583	Jessome, M; Tomizza, M; Beattie, K; Bensen, W; Bobba, R; Cividino, A; Emond, P; Gordon, C; Hart, L; Ioannidis, G; Larche, M; Lau, A; Tavares, R; Tytus, S; Adachi, J	2015	Early erosions in rheumatoid arthritis (EERA) software reliably measures erosive damage on MRI in the metacarpophalangeal joints of rheumatoid arthritis patients	Journal of Rheumatology	Excluded	Excluded by title and abstract
584	Taylor-Gjevre, R; Nair, B; Bath, B; Stewart, S; Arendse, R; Naik, L; Trask, C; Penz, E; Sharma, M; Crockett, K	2015	Addressing rural and remote access disparities for patients with inflammatory arthritis through telehealth/videoconferencing and innovative inter-professional care models	Journal of Rheumatology	Excluded	Excluded by title and abstract
585	Harvey, N C; Kanis, J A; Od¨¦n, A; Burge, R T; Mitlak, B H; Johansson, H; McCloskey, E V	2015	FRAX and the effect of teriparatide on vertebral and non-vertebral fracture	Osteoporosis International	Excluded	Excluded by title and abstract
586	Fransen, J; Kazemi-Bajestani, S M; Bredie, S J; Popa, C D	2015	Rheumatoid arthritis also disadvantages female and younger patients for cardiovascular disease: Results of a systematic review with meta-analysis	Annals of the Rheumatic Diseases	Excluded	Excluded by title and abstract
587	Espinosa, F; Arce-Salinas, C A; Alfaro-Lara, R	2015	Systematic review and meta-analysis on the efficacy of leflunomide vs. methotrexate as monotherapy in patients with rheumatoid arthritis (RA)	Annals of the Rheumatic Diseases	Excluded	Excluded by title and abstract
588	Simic Pasalic, K; Zivanovic Radnic, T; Sefik Bukilica, M; Andjelkovic, A; Damjanov, N; Vojinovic, J	2015	High doses of alfacalcidol or prednisone combined with basic therapy-are there some more advantages for patients with active rheumatoid arthritis?	Annals of the Rheumatic Diseases	Excluded	Excluded by title and abstract
589	Ruffing, V L; Orbai, A M; Bingham, C O	2015	Measuring the effectiveness of patient education for patients receiving injectable biologic medications	Annals of the Rheumatic Diseases	Excluded	Excluded by title and abstract
590	De Souza, S; Lempp, H	2015	Patient perspectives on footwear in rheumatoid arthritis-a patient-led qualitative study	Annals of the Rheumatic Diseases	Excluded	Excluded by title and abstract
591	Liu, Y; Caldera, F; Skup, M; Tundia, N; Chao, J	2015	Factors influencing self-reported perceptions of adherence, satisfaction, and benefits in patients receiving adalimumab therapy	Journal of Managed Care and Specialty Pharmacy	Excluded	Excluded by title and abstract
592	Lee, W C; Ruijgrok, E J; Weel, A E; Kloppenburg, M; Kok, M R; Boxma-De Klerk, B M; Basoski, N M	2015	Efficacy of hydroxychloroquine in primary hand osteoarthritis: A randomized, double-blind, placebo controlled trial	Osteoarthritis and Cartilage	Excluded	Excluded by title and abstract
593	Riley, C B; Laverty, S; Hou, S; Shaw, R A	2015	Infrared-based detection of an osteoarthritis biomarker signature in the serum of rabbits with induced osteoarthritis	Osteoarthritis and Cartilage	Excluded	Excluded by title and abstract
594	Meyfroidt, S; Van der Elst, K; De Cock, D; Joly, J; Westhovens, R; Hulscher, M; Verschueren, P	2015	Patient experiences with intensive combination-treatment strategies with glucocorticoids for early rheumatoid arthritis	Patient Education and Counseling	Excluded	Excluded by title and abstract
595	Jin, H; Tong, P	2015	Inflammatory focal bone destruction in femoral heads with end-stage hemophilic arthropathy: A study on clinic samples with Micro-CT and histologic analyses	Journal of Bone and Mineral Research	Excluded	Excluded by title and abstract
596	Ross, A; Yue, A; Cook, N; Manson, J; Buring, J; Copeland, T; Yu, C	2015	Vitamin D and OmegA-3 TriaL (VITAL) Bone health study: Clinical factors associated with trabecular bone score in women and men	Journal of Bone and Mineral Research	Excluded	Excluded by title and abstract
597	S?rensen, J; Primdahl, J; Horn, H C; H?rslev- Petersen, K	2015	Shared care or nurse consultations as an alternative to rheumatologist follow-up for rheumatoid arthritis (RA) outpatients with stable low disease-activity RA: Cost-effectiveness based on a 2-year randomized trial	Scandinavian Journal of Rheumatology	Excluded	Excluded by title and abstract
598	Fraenkel, L; Matzko, C K; Webb, D E; Oppermann, B; Charpentier, P; Peters, E; Reyna, V; Newman, E D	2015	Use of decision support for improved knowledge, values clarification, and informed choice in patients with rheumatoid arthritis	Arthritis Care and Research	Excluded	Excluded by title and abstract
599	Campanholo, A L; Rebello, I A P; Munoz, K T; Pereira, J R D; Dos Santos Oliveira, M M; Zajdenverg, L; Rodacki, M	2015	Type 1 diabetes associated with other autoimmune diseases: Is there any association with glycemic control and microvascular complications?	Diabetology and Metabolic Syndrome	Excluded	Excluded by title and abstract
600	NCT02540044	2015	Supporting Patient Care With Electronic Resource (SuPER)	https://clinicaltrials.gov/show/NCT02540044	Excluded	Excluded by title and abstract
601	Esbensen BA; Thomsen T; Hetland ML; Beyer N; Midtgaard J; L?ppenthin K; Jennum P; ?stergaard M; S?rensen J; Christensen R; et al.	2015	The efficacy of motivational counseling and SMS-reminders on daily sitting time in patients with rheumatoid arthritis: protocol for a randomized controlled trial	Trials	Excluded	Excluded by title and abstract
602	NCT02554474	2015	OPAM-IA: using Digital Activity Trackers to Improve Physical Activity in Inflammatory Arthritis	https://clinicaltrials.gov/ct2/show/NCT02554474	Excluded	Excluded by title and abstract
603	Strand V; Kosinski M; Joseph G; Chen C; Van Hoogstraten H; Graham N; Huizenga T; Genovese MC	2015	Improvements in health related quality of life (HRQOL) reported by rheumatoid arthritis (RA) patients in a randomized controlled trial [RCT] of sarilumab [MOBILITY] that met or exceeded the patient acceptable symptom state [PASS] and normative values	Annals of the rheumatic diseases	Excluded	Excluded by title and abstract
604	Strand V; Kosinski M; Graham N; Chen C-I; Joseph GJ; Bauer D; Lin Y; Pacheco-Tena C; Fleischmann R	2015	Impact of sarilumab on fatigue, pain, morning stiffness, productivity, and health related quality of life (HRQoL) in patients with active rheumatoid arthritis who were inadequate responders or intolerant of anti-TNF-+/- therapy: results from a phase 3 study (RCT)	Arthritis & rheumatology	Excluded	Excluded by title and abstract
605	Brosseau L; Wells G; Brooks-Lineker S; Bennell K; Sherrington C; Briggs A; Sturnieks D; King J; Thomas R; Egan M; et al.	2015	Internet-based implementation of non-pharmacological interventions of the "people getting a grip on arthritis" educational program: an international online knowledge translation randomized controlled trial design protocol	JMIR research protocols	Excluded	Excluded by title and abstract
606	Genovese MC; Nguyen D; Van Hoogstraten H; Van Adelsburg J; Wu R; Huizinga TWJ	2015	Efficacy of sarilumab in moderate and severe rheumatoid arthritis as defined by baseline das28-crp scores: the mobility study	Annals of the rheumatic diseases	Excluded	Excluded by title and abstract
607	Hider S; Blagojevic-Bucknall M; Case R; Clarkson K; Stack R; Raza K; Mallen CD	2015	What does a primary care annual review for rheumatoid arthritis include? a national general practitioner survey	Rheumatology (united kingdom)	Excluded	Excluded by title and abstract
608	Orlova E; Karateev D; Denisov L; Kochetkov A; Nasonov E	2015	Efficacy of 6-month complex rehabilitation program in patients with early rheumatoid arthritis receiving adalimumab	Annals of the rheumatic diseases	Excluded	Excluded by title and abstract
609	Stamp LK; Gath M; Aimer P; Stebbings S; Treharne G	2015	Promoting smoking cessation among rheumatoid arthritis patients: what motivations and barriers are reported after being offered a smoking cessation intervention?	Arthritis & rheumatology	Excluded	Excluded by title and abstract
610	Emery P; Bingham C; Burmester G; Bykerk V; Furst D; Mariette X; Purcaru O; Coteur G; Vanlunen B; Weinblatt M	2015	Improvements in patient-reported outcomes following 52 weeks of treatment with certolizumab pegol in combination with methotrexate in DMARD-naive patients with severe, active and progressive rheumatoid arthritis: results from the C-early randomized, double-blind, controlled phase 3 study	Value in health	Excluded	Excluded by title and abstract
611	El Miedany Y; El Gaafary M; Youssef S; Palmer D	2015	Electronic patient reported outcome measures (e-PROMs) for early arthritis in standard clinical practice: a pilot study	Annals of the rheumatic diseases	Excluded	Excluded by title and abstract
612	Wong P; Zhu TY; Qin L; Li EK; Tam L-S	2015	Comparison of the effect of denosumab and alendronate on bone density and microarchitecture at the 2nd metacarpal head in rheumatoid arthritis females with low bone mass by high-resolution peripheral quantitative computer tomography: a randomized controlled pilot trial	Annals of the rheumatic diseases	Excluded	Excluded by title and abstract
613	Fleischmann R; Castelar-Pinheiro G; Brzezicki J; Hrycaj P; Lin Y; Van Adelsberg J; Graham N; Van Hoogstraten H; Bauer D; Burmester G	2015	Efficacy and safety of sarilumab in combination with csdmards in patients with active rheumatoid arthritis who were inadequate responders or intolerant of anti-TNF-+/- therapy: results from a phase 3 study	Arthritis & rheumatology	Excluded	Excluded by title and abstract
614	EUCTR2015-000050-38-LV	2015	Study to demonstrate the efficacy (including inhibition of structural damage), safety and tolerability up to 2 years of secukinumab in Active Psoriatic Arthritis	https://trialsearch.who.int/Trial2.aspx?TrialID=EUCTR2015-000050-38-LV	Excluded	Excluded by title and abstract
615	NL-OMON42674	2015	A Phase III, randomized, double-blind, placebo controlled multi-center study of subcutaneous secukinumab (150 mg and 300 mg) in prefilled syringe to demonstrate efficacy (including inhibition of structural damage), safety, and tolerability up to 2 years in subjects with active psoriatic arthritis (FUTURE 5)	https://trialsearch.who.int/Trial2.aspx?TrialID=NL-OMON42674	Excluded	Excluded by title and abstract
616	NCT02639533	2015	Brain Response to Single Dose of Pregabalin in Fibromyalgia	https://clinicaltrials.gov/show/NCT02639533	Excluded	Excluded by title and abstract
617	Verhagen AP; Bierma‐Zeinstra SMA; Boers M; Cardoso JR; Lambeck J; de Bie R; de Vet HCW	2015	Balneotherapy (or spa therapy) for rheumatoid arthritis	Cochrane Database of Systematic Reviews	Excluded	Excluded by title and abstract
618	Straube S; Derry S; Straube C; Moore RA	2015	Vitamin D for the treatment of chronic painful conditions in adults	Cochrane Database of Systematic Reviews	Excluded	Excluded by title and abstract
619	Li, L C; Adam, P M; Backman, C L; Lineker, S; Jones, C A; Lacaille, D; Townsend, A F; Yacyshyn, E; Yousefi, C; Tugwell, P; Leese, J; Stacey, D	2014	Proof-of-concept study of a Web-based methotrexate decision aid for patients with rheumatoid arthritis	Arthritis Care Res (Hoboken)	Excluded	Excluded by title and abstract
620	Spata, E; Bujkiewicz, S	2014	Graphical interactive meta-analysis module for facilitating evidence-based decision making in health care	Value in Health	Excluded	Excluded by title and abstract
621	Pahau Sr., H; Short, L; Haluskas, B; Videm, V; Thomas, R	2014	CIMT in individuals with rheumatoid arthritis compared to individuals with type2 diabetes	Arthritis and Rheumatology	Excluded	Excluded by title and abstract
622	Khan, M; Willis, L; Nath, S; Guest, C; Gillispie, L; Rorick, M J	2014	A dual-center, double blind randomized study for a new scientific approach in assessment of tender joints in inflammatory arthritis using the smart joint assessor glove device (smart JAG device)	Arthritis and Rheumatology	Excluded	Excluded by title and abstract
623	Poiroux, L; Allanore, Y; Kahan, A; Avouac, J	2014	Medium-term safety of TNF-alpha inhibitors in rheumatoid arthritis: A meta-analysis of randomized controlled trials	Arthritis and Rheumatology	Excluded	Excluded by title and abstract
624	Ungprasert, P; Ratanasrimetha, P; Thongprayoon, C; Cheungpasitporn, W; Suksaranjit, P	2014	Risk of ischemic stroke in patients with systemic sclerosis: A systematic review and meta-analysis	Arthritis and Rheumatology	Excluded	Excluded by title and abstract
625	Ungprasert, P; Ratanasrimetha, P; Thongprayoon, C; Cheungpasitporn, W; Suksaranjit, P	2014	Peripheral arterial disease in patients with giant cell arteritis: A systematic review and meta-analysis	Arthritis and Rheumatology	Excluded	Excluded by title and abstract
626	Jessome, M; Rodrigues, I; Tomizza, M; Barbosa, J; Koh, M X P; Beattie, K; Bensen, W G; Bobba, R; Cividino, A; Emond, P D; Finlay, K; Gordon, C; Hart, L; Ioannidis, G; Jurriaans, E; Larche, M; Lau, A; Parasu, N; Tavares, R; Tytus, S; Wu, H; Adachi, J D	2014	Assessing the validity and reliability of a novel MRI semi-automated algorithm for quantifying bone loss in the hand	Arthritis and Rheumatology	Excluded	Excluded by title and abstract
627	?stergaard, M; Axelsen, M B; Jacobsson, L T H; Schaufelberger, C; Hansen, M S; Bijlsma, J W J; Dudek, A; Rell-Bakalarska, M; Staelens, F; Haake, R; Sundman-Engberg, B; Bliddal, H	2014	Dynamic magnetic resonance imaging in the assessment of the response to certolizumab pegol in rheumatoid arthritis patients: Results from a phase IIIB randomized study	Arthritis and Rheumatology	Excluded	Excluded by title and abstract
628	Avina, M; Choi, S; Rai, S; Choi, H K; De Vera, M	2014	Risk of venous thromboembolic events in patients with rheumatoid arthritis: A meta-analysis of observational studies	Arthritis and Rheumatology	Excluded	Excluded by title and abstract
629	Ungprasert, P; Thongprayoon, C; Wijarnpreecha, K; Cheungpasitporn, W; Ratanasrimetha, P; Suksaranjit, P	2014	Risk of venous thromboembolism in patients with Sj?gren's syndrome: A systematic review and meta-analysis	Arthritis and Rheumatology	Excluded	Excluded by title and abstract
630	Michaud, K; Schumacher, R; Wahba, K; Moturu, S	2014	Are Rheumatic disease patient reported outcomes collected passively and directly through smart phones feasible? Early results from a nation-wide pilot study	Annals of the Rheumatic Diseases	Excluded	Excluded by title and abstract
631	Gandjbakhch, F; Foltz, V; Granger, B; Jousse-Joulin, S; Devauchelle, V; Afshar, M; Albert, J D; Bailly, F; Constant, E; Biale, L; Milin, M; Couderc, M; Denarie, D; Fradin, A; Martaille, V; Pierreisnard, A; Poursac, N; Saraux, A; Fautrel, B	2014	Multireader evaluation could be an alternative to monoreader evaluation and improve feasibility to detect radiographic progression in large longitudinal cohort of rheumatoid arthritis patients (ESPOIR)	Annals of the Rheumatic Diseases	Excluded	Excluded by title and abstract
632	Raffeiner, B; Grisan, E; Bernardi, L; Botsios, C; Ometto, F; Coran, A; Beltrame, V; Ciprian, L; Stramare, R; Punzi, L	2014	Dynamic automated synovial imaging (DASI) for differentiating between rheumatoid arthritis and simil-rheumatoid psoriatic arthritis	Annals of the Rheumatic Diseases	Excluded	Excluded by title and abstract
633	Negru, M M; Berghea, F; Dimitrakopoulos, C; Balanescu, A; Bojinca, V; Opris, D; Saulescu, I; Groseanu, L; Predeteanu, D; Ionescu, R	2014	Electromyography and biochemistry characterization of patients with pain and muscle weakness-extended cohort	Annals of the Rheumatic Diseases	Excluded	Excluded by title and abstract
634	Meyfroidt, S; Van Der Elst, K; De Cock, D; Joly, J; Hulscher, M; Westhovens, R; Verschueren, P	2014	Patients' experiences with intensive combination treatment strategies for early rheumatoid arthritis: A longitudinal qualitative study embedded in the carera trial	Annals of the Rheumatic Diseases	Excluded	Excluded by title and abstract
635	Kremer, J; Halland, A; Rischmueller, M; Major, G; Taylor, A; Brzosko, M; Burgos-Vargas, R; Mela, C; Rowell, L; Fleischmann, R	2014	Lithe: 5-year follow-up data demonstrate maintenance of clinical efficacy over time with the use of tocilizuman (TCZ) in patients with rheumatoid arthritis (RA) (encore)	Internal Medicine Journal	Excluded	Excluded by title and abstract
636	Mathur, J; Mills, P; Naing, S; Limsui, D	2014	Supplementation of vitamin D3 (cholecalciferol) in patients with ulcerative colitis and hypovitaminosis D: A prospective randomized trial	Gastroenterology	Excluded	Excluded by title and abstract
637	Lyritis, G; Mpallas, M; Chronopoulos, E; Galanos, A; Sfontouris, C; Rizou, S; Dontas, I	2014	Osteoarthritis symptoms are negatively correlated with BMD in postmenopausal women	Osteoporosis International	Excluded	Excluded by title and abstract
638	Pothecary, A J; Lee, A	2014	A retrospective audit of the efficacy of reduced-dose rituximab in rheumatoid arthritis	Rheumatology (United Kingdom)	Excluded	Excluded by title and abstract
639	Garcia, I; Portugal, C; Chu, L H; Kawatkar, A A	2014	Response rates of three modes of survey administration and survey preferences of rheumatoid arthritis patients	Arthritis Care and Research	Excluded	Excluded by title and abstract
640	Sokolovic, S; Dervisevic, V; Fisekovic, S	2014	Depression and anxiety may reflect a disease activity in rheumatoid arthritis	Clinical and Experimental Rheumatology	Excluded	Excluded by title and abstract
641	Eccleston, C; Fisher, E; Craig, L; Duggan, G B; Rosser, B A; Keogh, E	2014	Psychological therapies (Internet-delivered) for the management of chronic pain in adults	Cochrane Database of Systematic Reviews	Excluded	Excluded by title and abstract
642	Copple, S S; Jaskowski, T D; Giles, R; Hill, H R	2014	Interpretation of ANA indirect immunofluorescence test outside the darkroom using NOVA view compared to manual microscopy	Journal of Immunology Research	Excluded	Excluded by title and abstract
643	Rouse, P C; Van Zanten, J J C S; Metsios, G S; Ntoumanis, N; Yu, C A; Koutedakis, Y; Fenton, S A M; Coast, J; Mistry, H; Kitas, G D; Duda, J L	2014	Fostering autonomous motivation, physical activity and cardiorespiratory fitness in rheumatoid arthritis: Protocol and rationale for a randomised control trial	BMC Musculoskeletal Disorders	Excluded	Excluded by title and abstract
644	Zhang, Y; Ma, L; Ji, P; Yim, S; Doddapaneni, S; Liu, J; Dinko, R; Brar, S; Wang, Y	2014	Exposure-response modeling and power analysis of ACR core components in rheumatoid arthritis	Journal of Pharmacokinetics and Pharmacodynamics	Excluded	Excluded by title and abstract
645	NCT02371915	2014	Interprofessional Care Models Using Videoconferencing for Patients With Inflammatory Arthritis	https://clinicaltrials.gov/show/NCT02371915	Excluded	Excluded by title and abstract
646	Bjorner JB; Rose M; Gandek B; Stone AA; Junghaenel DU; Ware JE	2014	Difference in method of administration did not significantly impact item response: an IRT-based analysis from the Patient-Reported Outcomes Measurement Information System (PROMIS) initiative	Quality of life research	Excluded	Excluded by title and abstract
647	Thomsen T; Aadahl M; Hetland ML; Beyer N; Loeppenthin K; Esbensen BA	2014	Reduction of sedentary behaviour in patients with rheumatoid arthritis. A randomized feasibility study	Annals of the rheumatic diseases	Excluded	Excluded by title and abstract
648	Strand V; Joseph G; Van Hoogstraten H; Chen C-I; Fan C; Carita P; Graham N; Momtahen T; Genovese MC	2014	Impact of sarilumab on health related quality of life (HRQoL), fatigue, and sleep in rheumatoid arthritis patients at week 24-results of a phase 3, randomized, double-blind, placebo-controlled, multi-center study	Arthritis & rheumatology	Excluded	Excluded by title and abstract
649	Bjorner JB; Rose M; Gandek B; Stone AA; Junghaenel DU; Ware JE	2014	Method of administration of PROMIS scales did not significantly impact score level, reliability, or validity	Journal of clinical epidemiology	Excluded	Excluded by title and abstract
650	Touloumis, A; Agresti, A; Kateri, M	2013	GEE for multinomial responses using a local odds ratios parameterization	Biometrics	Excluded	Excluded by title and abstract
651	Srikesavan, C S; Shay, B; Robinson, D B; Szturm, T	2013	Task-oriented training with computer gaming in people with rheumatoid arthritisor osteoarthritis of the hand: study protocol of a randomized controlled pilot trial	Trials	Excluded	Excluded by title and abstract
652	Bos, J; Armbrust, W; Geertzen, J; Sauer, P; Dijkstra, P; Van Brussel, M; Cappon, J; Lelieveld, O	2013	PReS-FINAL-2148: Rheumates@work a cognitive behavioural internet based intervention promoting physical activity in children with juvenile idiopathic arthritis: Preliminary results of a randomized clinical trail	Pediatric Rheumatology	Excluded	Excluded by title and abstract
653	Le, H V; Poole, C; Brookhart, A M; Schoenbach, V J; Beach, K J; St¨¹rmer, T	2013	Effects of aggregation of medical codes on the performance of the high-dimensional propensity score (HD-PS) algorithm	Pharmacoepidemiology and Drug Safety	Excluded	Excluded by title and abstract
654	Juyal, M; Ware, A; Houk, J; Mina, R	2013	Electronic learning module enhances rheumatology education	Arthritis and Rheumatism	Excluded	Excluded by title and abstract
655	Sreih, A G; Aldaghlawi, F	2013	Crowdsourcing using the audience response system to solve medical problems: A pilot study	Arthritis and Rheumatism	Excluded	Excluded by title and abstract
656	Nikolaus, S; Bode, C; Taal, E; Glas, C A W; Van De Laar, M A F J	2013	The challenge to develop a multidimensional computerized adaptive test for fatigue in rheumatoid arthritis	Arthritis and Rheumatism	Excluded	Excluded by title and abstract
657	Zainoddin, N B M M; Taib, H; Awang, R A R; Hassan, A; Alam, M K	2013	Systemic conditions in patients with periodontal disease	International Medical Journal	Excluded	Excluded by title and abstract
658	Sato, M; Takemura, M; Shimizu, K; Watanabe, T; Fukuoka, D; Shinohe, R; Shinohe, Y	2013	Three-dimensional power doppler sonographic evaluation of finger joints in patients with rheumatoid arthritis	Annals of the Rheumatic Disease	Excluded	Excluded by title and abstract
659	Tada, M; Koike, T; Okano, T; Sugioka, Y; Mamoto, K; Wakitani, S; Nakamura, H	2013	Predictive factors for radiographic progression in low- and standard-dose etanercept therapy for rheumatoid arthritis from the prevention of cartilage destruction by etanercept (precept) study	Annals of the Rheumatic Disease	Excluded	Excluded by title and abstract
660	Navarro-Comp¨¢n, V; Landew¨¦, R; Ahmad, H; Miller, C; Van Der Heijde, D	2013	Prediction of rate of adjudication of radiological progression in rheumatoid arthritis (RA) randomized controlled trials (RCTS) in early and established disease	Annals of the Rheumatic Disease	Excluded	Excluded by title and abstract
661	Keller, K; Stengaard-Pedersen, K; Dagn?s-Hansen, F; Thomsen, J S; Nyengaard, J R; Hauge, E M	2013	Bone formation and resorption in arthritis-a histological study using 3D stereological estimators in SKG mice	Annals of the Rheumatic Disease	Excluded	Excluded by title and abstract
662	Schirner, M; Cziumplik, M; Bahner, M; Berger, J	2013	Method for automated, computer-based quantitative assessment of fluorescence optical imaging (FOI)	Annals of the Rheumatic Disease	Excluded	Excluded by title and abstract
663	Ferwerda, M; Spillekom, S; Van Middendorp, H; Van Beugen, S; Kievit, W; Fransen, J; Visser, H; Van Oijen, P; Taal, E; Van Riel, P; De Jong, E; Van De Kerkhof, P; Van Der Laar, M; Evers, A	2013	The patient-therapist relationship as an indicator for treatment success in E-health treatments for patients with rheumatoid arthritis and psorias	Annals of the Rheumatic Diseases	Excluded	Excluded by title and abstract
664	Hua, C; Barnetche, T; Combe, B; Morel, J	2013	Influence of methotrexate, anti-TNF and rituximab on the immune response to influenza and pneumococcal vaccines in patients with rheumato?d arthritis: A systematic literature review and meta-analysis	Annals of the Rheumatic Diseases	Excluded	Excluded by title and abstract
665	Ciancio, G; Ferracin, M; Zagatti, B; Saccenti, E; Farina, I; Bagnari, V; Trotta, F; Negrini, M; Govoni, M	2013	Microrna expression profiles in peripheral blood mononuclear cells of early rheumatoid arthritis	Annals of the Rheumatic Diseases	Excluded	Excluded by title and abstract
666	Lacaille, D; Sayre, E; Abrahamowicz, M; Esdaile, J	2013	Biologics and mortality risk in rheumatoid arthritis-results of a population-based study	Journal of Rheumatology	Excluded	Excluded by title and abstract
667	Bruy¨¨re, O; Fossi, M; Zegels, B; Leonori, L; Hiligsmann, M; Neuprez, A; Reginster, J Y	2013	Comparison of the proportion of patients potentially treated with an anti-osteoporotic drug using the current criteria of the Belgian national social security and the new suggested FRAX? criteria	Rheumatology International	Excluded	Excluded by title and abstract
668	Bartels, E M	2013	How to perform a systematic search	Best Practice and Research: Clinical Rheumatology	Excluded	Excluded by title and abstract
669	Cepeda, M S; Lobanov, V; Berlin, J A	2013	Use of ClinicalTrials.gov to estimate condition-specific nocebo effects and other factors affecting outcomes of analgesic trials	Journal of Pain	Excluded	Excluded by title and abstract
670	Normand, R; Derambure, C; Hiron, M; Le Lo?t, X; Vittecoq, O; Lequerr¨¦, T	2013	Pathways induced by etanercept and adalimumab are specific in ra patients	Annals of the Rheumatic Diseases	Excluded	Excluded by title and abstract
671	Touloumis, A; Agresti, A; Kateri, M	2013	GEE for Multinomial Responses Using a Local Odds Ratios Parameterization	Biometrics	Excluded	Excluded by title and abstract
672	Temple, N J	2013	The Marketing of Dietary Supplements: A Canadian Perspective	Current Nutrition Reports	Excluded	Excluded by title and abstract
673	Burmester, G R; Blanco, R; Charles-Schoeman, C; Wollenhaupt, J; Zerbini, C; Benda, B; Gruben, D; Wallenstein, G; Krishnaswami, S; Zwillich, S H; Koncz, T; Soma, K; Bradley, J; Mebus, C	2013	Tofacitinib (CP-690,550) in combination with methotrexate in patients with active rheumatoid arthritis with an inadequate response to tumour necrosis factor inhibitors: A randomised phase 3 trial	The Lancet	Excluded	Excluded by title and abstract
674	Sheth, V M; Guo, Y; Qureshi, A A	2013	Comorbidities associated with vitiligo: A ten-year retrospective study	Dermatology	Excluded	Excluded by title and abstract
675	NCT01969604	2013	Reduction of Daily Sitting Time in Patients With Rheumatoid Arthritis	https://clinicaltrials.gov/show/NCT01969604	Excluded	Excluded by title and abstract
676	Hidaka T	2013	Leukocytapheresis for rheumatoid arthritis	Therapeutic apheresis and dialysis	Excluded	Excluded by title and abstract
677	Soubrier M; Perrodeau E; Gilson M; Cantagrel AG; Le Loet X; Flipo R-M; Guis S; Mouterde G; Euller-Ziegler LE; Schaeverbeke T; et al.	2013	Impact of a nurse-led program on comorbidity management in rheumatoid arthritis (RA): results of a prospective, multicenter, randomized, controlled trial	Arthritis and rheumatism	Excluded	Excluded by title and abstract
678	Peabody J; Strand V; Shimkhada R; Chernoff D; Lee R	2013	Impact of a rheumatoid arthritis multi-biomarker disease activity test on clinical practice	Annals of the rheumatic disease	Excluded	Excluded by title and abstract
679	Cuperus N; Vlieland TV; Mahler E; Kersten C; Hoogeboom T; Van Den Ende E	2013	The clinical burden of generalized osteoarthritis represented by activity limitations and health related quality of life: a cross-sectional study	Arthritis and rheumatism	Excluded	Excluded by title and abstract
680	Charles-Schoeman C; Weinstein SP; Van Adelsberg J; Momtahen T; Wu R; Graham N; Fiore S	2013	Sarilumab, a subcutaneously administered, fully human monoclonal antibody inhibitor of the IL-6 receptor alpha: relationship between inflammation suppression and changes in cholesterol levels	Arthritis and rheumatism	Excluded	Excluded by title and abstract
681	Winthrop KL; Momtahen T; Fiore S; Weinstein SP; Van Adelsberg J; Wu R; Graham N	2013	Sarilumab, a subcutaneously administered, fully human monoclonal antibody inhibitor of the IL-6 receptor alpha: 12 week infection rates by level of circulating neutrophils in rheumatoid arthritis and ankylosing spondylitis	Arthritis and rheumatism	Excluded	Excluded by title and abstract
682	Hoff M; Kavanaugh A; Haugeberg G	2013	Hand bone loss in patients with psoriatic arthritis: posthoc analysis of IMPACT II data comparing infliximab and placebo	Journal of rheumatology	Excluded	Excluded by title and abstract
683	EUCTR2012-004439-22-PL	2013	Efficacy at 24 weeks with long term safety, tolerability and efficacy up to 5 years of secukinumab (AIN457) in patients of active psoriatic arthritis (PsA)	https://trialsearch.who.int/Trial2.aspx?TrialID=EUCTR2012-004439-22-PL	Excluded	Excluded by title and abstract
684	van Zuuren EJ; Albusta AY; Fedorowicz Z; Carter B; Pijl H	2013	Selenium supplementation for Hashimoto's thyroiditis	Cochrane Database of Systematic Reviews	Excluded	Excluded by title and abstract
685	Chen J; Veras MMS; Liu C; Lin J	2013	Methotrexate for ankylosing spondylitis	Cochrane Database of Systematic Reviews	Excluded	Excluded by title and abstract
686	Meesters, J J; de Boer, I G; van den Berg, M H; Fiocco, M; Vliet, Vlieland TP	2012	Evaluation of a website providing information on regional health care services for patients with rheumatoid arthritis: an observational study	Clin Rheumatol	Excluded	Excluded by title and abstract
687	Tsonaka, R; van der Helm-van, Mil AH; Houwing-Duistermaat, J J	2012	A two-stage mixed-effects model approach for gene-set analyses in candidate gene studies	Stat Med	Excluded	Excluded by title and abstract
688	Paul, J R; Ranganathan, P	2012	Clinical trials in rheumatoid arthritis: a status report from the ClinicalTrials.gov website	Rheumatol Int	Excluded	Excluded by title and abstract
689	Kupfer, P; Guthke, R; Pohlers, D; Huber, R; Koczan, D; Kinne, R W	2012	Batch correction of microarray data substantially improves the identification of genes differentially expressed in Rheumatoid Arthritis and Osteoarthritis	BMC Medical Genomics	Excluded	Excluded by title and abstract
690	Jacobs, J W G	2012	The CAMERA (Computer-Assisted Management in Early Rheumatoid Arthritis) studies	Clinical and Experimental Rheumatology	Excluded	Excluded by title and abstract
691	Pope, J; Thorne, C; Cividino, A; Lucas, K	2012	Effect of rheumatologist education on systematic measurements and treatment decisions in rheumatoid arthritis: The metrix study	Journal of Rheumatology	Excluded	Excluded by title and abstract
692	DiBonaventura, M D; Liu, G G; Stankus, A	2012	Evidence for validity of a national patient-reported survey in China: The China national health and wellness survey	Value in Health	Excluded	Excluded by title and abstract
693	Marcheggiani Muccioli, G M; Grassi, A; Rimondi, E; Zambelli, L; Scarale, A; Russo, A; Filardo, G; Zaffagnini, S; Marcacci, M	2012	Conservative treatment of early stages of the non-traumatic avascular necrosis of the knee with pulsed electromagnetic fields: A 2-year minimum follow-up study	Journal of Orthopaedics and Traumatology	Excluded	Excluded by title and abstract
694	Vali, S; Refino, C; Cruz, J D; Vidva, R; Nair, P; Radhakrishnan, S; Fernandes, P; Abbasi, T; Singh, G	2012	Novel combination therapy of existing repurposed therapies, designed by predictive software modeling, shows profound impact on disease progression in a murine collagen-induced arthritis model	Arthritis and Rheumatism	Excluded	Excluded by title and abstract
695	Singh, G; Vidva, R; Nair, P; Radhakrishnan, S; Fernandes, P; Abbasi, T; Refino, C; Cruz, J D; Vali, S	2012	Predictive software-based mathematical modeling: A novel approach to development of oral therapies for rheumatoid arthritis-validation in a murine collagen induced arthritis model	Arthritis and Rheumatism	Excluded	Excluded by title and abstract
696	Hua, C; Barnetche, T; Combe, B; Morel, J	2012	Meta-analysis: Influence of methotrexate, anti-TNF and rituximab on the immune response to influenza and pneumococcal vaccines in patients with rheumato?d arthritis	Arthritis and Rheumatism	Excluded	Excluded by title and abstract
697	Malik, F; Ranganathan, P	2012	Metaanalysis of 5-aminoimidazole-4-carboxamide ribonucleotide transformylase (ATIC) 347C>G polymorphism affecting methotrexate efficacy and toxicity in rheumatoid arthritis patients	Arthritis and Rheumatism	Excluded	Excluded by title and abstract
698	Axelsen, M B; Hetland, M L; Horslev-Petersen, K; Stengaard-Pedersen, K; Junker, P; Podenphant, J; Moller, J M; Bliddal, H; Kubassova, O; Boesen, M; Ostergaard, M	2012	Dynamic contrast-enhanced magnetic resonance imaging of the wrist in rheumatoid arthritis patients treated with methotrexate, intra-articular glucocorticoid and adalimumab/placebo	Arthritis and Rheumatism	Excluded	Excluded by title and abstract
699	Amarilyo, G; Rullo, O J; McCurdy, D K; Woo, J M P; Furst, D	2012	Folate usage in methotrexate-treated juvenile idiopathic arthritis patients is inconsistent and highly variable	Arthritis and Rheumatism	Excluded	Excluded by title and abstract
700	Li, L C; Townsend, A F; Adam, P M; Backman, C L; Brooks, S; Ellert, G A; Jones, A; Kamensek, O; Koehn, C; Lacaille, D; Leese, J; Maloney, C; Yacyshyn, E; Yousefi, C; Stacey, D	2012	Exploring how patients with rheumatoid arthritis use a methotrexate decision aid for making treatment choices	Arthritis and Rheumatism	Excluded	Excluded by title and abstract
701	Lin, T; Shamliyan, T; Choi, H; Rho, Y H; Kuntz, K	2012	The safety of anti-TNF biologic agents in rheumatoid arthritis-a meta-analysis of 35 rcts	Arthritis and Rheumatism	Excluded	Excluded by title and abstract
702	Muller, P C E H; Yildiz, B; Allaart, C F; Brinkman, D M C; Van Rossum, M A J; Van Den Berg, J M; Van Suijlekom-Smit, L W A; Cate, R T; De Vries, M C	2012	Randomized clinical trial in pediatric rheumatology: Are parents and patients in equipoise?	Arthritis and Rheumatism	Excluded	Excluded by title and abstract
703	Keller, K K; Thomsen, J S; Stengaard- Pedersen, K; Dagn?s-Hansen, F; Nyengaard, J R; Hauge, E M	2012	Bone formation and resorption are both increased in autoimmune arthritis	Arthritis and Rheumatism	Excluded	Excluded by title and abstract
704	Manno, R L; Gelber, A C; Seo, P; Levine, S M; Ghazarian, S R; Chen, P H; Stewart, K J; Metter, J; Ferrucci, L; Fontaine, K R	2012	Body composition, strength, and function in elderly patients with giant cell arteritis	Arthritis and Rheumatism	Excluded	Excluded by title and abstract
705	Paudyal, P; Perry, M; Child, S; Gericke, C A	2012	Evaluation of a patient-initiated review system in rheumatoid arthritis: An implementation trial protocol	BMC Musculoskeletal Disorders	Excluded	Excluded by title and abstract
706	Rannio, T; Asikainen, J; Kokko, A; Hannonen, P; Sokka, T	2012	Early rheumatoid arthritis in Jyv?skyl? 2008-11; Description of patients seen in normal clinical care	Scandinavian Journal of Rheumatology	Excluded	Excluded by title and abstract
707	Tada, M; Koike, T; Okano, T; Sugioka, Y; Mamoto, K; Nakamura, H	2012	Analysis of predictive factors for radiographic progression in low- and standard-dose etanercept therapy for rheumatoid arthritis (Sub-analysis of PRECEPT study)	International Journal of Rheumatic Diseases	Excluded	Excluded by title and abstract
708	Li, L C; Townsend, A F; Badley, E M	2012	Self-management interventions in the digital age: New approaches to support people with rheumatologic conditions	Best Practice and Research: Clinical Rheumatology	Excluded	Excluded by title and abstract
709	Wei, M; Bird, P; Lassere, M	2012	Reliability and longitudinal validity of computer-based methods for measuring joint damage progression in subjects with rheumatoid arthritis	Internal Medicine Journal	Excluded	Excluded by title and abstract
710	Cheung, M W L; Ho, R C M; Lim, Y; Mak, A	2012	Conducting a meta-analysis: Basics and good practices	International Journal of Rheumatic Diseases	Excluded	Excluded by title and abstract
711	Sarkar, B; Mahapatra, A B S; Banerjee, J; Nandi, S; Mitra, K	2012	Study of pulmonary function tests in patients of rheumatoid arthritis and to establish correlation between pulmonary function and disease activity of rheumatoid arthritis in eastern India	Indian Journal of Physiology and Pharmacology	Excluded	Excluded by title and abstract
712	Frost, M; Wraae, K; Gudex, C; Nielsen, T; Brixen, K; Hagen, C; Andersen, M	2012	Chronic diseases in elderly men: Underreporting and underdiagnosis	Age and Ageing	Excluded	Excluded by title and abstract
713	Earnest, A; Xin, X; Lee, W P; Ong, M E H; Ong, C; Zhang, Z; Thumboo, J	2012	Relationship between geographic distance and individual and areal socio-demographic factors with preference for Site of Care among Rheumatoid Arthritis (RA) patients	Proceedings of Singapore Healthcare	Excluded	Excluded by title and abstract
714	Tsonaka, R; Houwing-Duistermaat, J J	2012	Gene-set testing on autosomes and sex chromosomes for complex phenotypes: An application in follow-up data for rheumatoid arthritis	Genetic Epidemiology	Excluded	Excluded by title and abstract
715	Janse van Rensburg DC; Ker JA; Grant CC; Fletcher L	2012	Effect of exercise on cardiac autonomic function in females with rheumatoid arthritis	Clinical rheumatology	Excluded	Excluded by title and abstract
716	Adams J; Bridle C; Dosanjh S; Heine P; Lamb SE; Lord J; McConkey C; Nichols V; Toye F; Underwood MR; et al.	2012	Strengthening and stretching for rheumatoid arthritis of the hand (SARAH): design of a randomised controlled trial of a hand and upper limb exercise intervention--ISRCTN89936343	BMC musculoskeletal disorders	Excluded	Excluded by title and abstract
717	ACTRN12612001019897	2012	Yoga for rheumatoid arthritis – A pilot randomised controlled trial	https://trialsearch.who.int/Trial2.aspx?TrialID=ACTRN12612001019897	Excluded	Excluded by title and abstract
718	Genovese MC; Fleischmann RM; Jasson M; Radin AR; Hamilton J; Huizinga TWJ	2012	Sarilumab, a subcutaneously-administered, fully-human monoclonal antibody inhibitor of the il-6 receptor: effects on hemoglobin levels in a clinical trial for the treatment of moderate-to-severe rheumatoid arthritis	Arthritis and rheumatism	Excluded	Excluded by title and abstract
719	NCT01572051	2012	Project Osteoarthritis: recovering Quality of Life Through Education	https://clinicaltrials.gov/show/NCT01572051	Excluded	Excluded by title and abstract
720	Craig FF; Thomas KS; Mitchell EJ; Williams HC; Norrie J; Mason JM; Ormerod AD	2012	UK Dermatology Clinical Trials Network's STOP GAP trial (a multicentre trial of prednisolone versus ciclosporin for pyoderma gangrenosum): protocol for a randomised controlled trial	Trials	Excluded	Excluded by title and abstract
721	Richards BL; Whittle SL; Buchbinder R	2012	Neuromodulators for pain management in rheumatoid arthritis	Cochrane Database of Systematic Reviews	Excluded	Excluded by title and abstract
722	Fricton, J; Rindal, D B; Rush, W; Flottemesch, T; Vazquez, G; Thoele, M J; Durand, E; Enstad, C; Rhodus, N	2011	The effect of electronic health records on the use of clinical care guidelines for patients with medically complex conditions	J Am Dent Assoc	Excluded	Excluded by title and abstract
723	Fries, J; Rose, M; Krishnan, E	2011	The PROMIS of better outcome assessment: responsiveness, floor and ceiling effects, and Internet administration	J Rheumatol	Excluded	Excluded by title and abstract
724	Pedersen, J K; Svendsen, A J; Horslev-Petersen, K	2011	Prevalence of rheumatoid arthritis in the southern part of Denmark	Open Rheumatology Journal	Excluded	Excluded by title and abstract
725	Hutmacher, M M; French, J L	2011	Extending the latent variable model for extra correlated longitudinal dichotomous responses	Journal of Pharmacokinetics and Pharmacodynamics	Excluded	Excluded by title and abstract
726	Reid, A; Brady, A; Blake, C; Mongey, A B; Veale, D J; FitzGerald, O M; Cusack, T	2011	A qualitative study of exercise habits of individuals with rheumatoid arthritis taking anti-tnfmedication sixteen weeks following participation in a randomised controlled trial	Arthritis and Rheumatism	Excluded	Excluded by title and abstract
727	Khan, N A; Singh, M; Spencer, H; Torralba, K D	2011	Association of funding source with characteristics of clinical trials of rheumatoid arthritis	Arthritis and Rheumatism	Excluded	Excluded by title and abstract
728	Lahiri, M; Morgan, C; Luben, R N; Lentjes, M; Bunn, D K; Lunt, M; Wareham, N	2011	Higher fruit and fructose consumption is associated with a reduced risk of inflammatory polyarthritis and rheumatoid arthritis in men. Results from the European prospective investigation of cancer (Norfolk) and the norfolk arthritis register	Arthritis and Rheumatism	Excluded	Excluded by title and abstract
729	Bruce, B; Fries, J F	2011	Internet versus mailed administration of the health assessment questionnaire disability index	Arthritis and Rheumatism	Excluded	Excluded by title and abstract
730	Keller, K; Stengaard-Pedersen, K; Dagnaes-Hansen, F; Nyengaard, J R; Sakaguchi, S; Hauge, E M	2011	Histological changes in chronic autoimmune SKG-arthritis evaluated by quantitative three-dimensional stereological estimators	Clinical and Experimental Rheumatology	Excluded	Excluded by title and abstract
731	Flanagan, J C; Kennelly, A; Tosi, L L	2011	Geriatric orthopaedics:Management of osteoporosis-fragility of the pelvis and femur	Current Orthopaedic Practice	Excluded	Excluded by title and abstract
732	Fries, J; Rose, M; Krishnan, E	2011	The PROMIS of better outcome assessment: Responsiveness, floor and ceiling effects, and internet administration	Journal of Rheumatology	Excluded	Excluded by title and abstract
733	Arora, S; Kalishman, S; Dion, D; Som, D; Thornton, K; Bankhurst, A; Boyle, J; Harkins, M; Moseley, K; Murata, G; Komaramy, M; Katzman, J; Colleran, K; Deming, P; Yutzy, S	2011	Partnering urban academic medical centers and rural primary care clinicians to provide complex chronic disease care	Health Affairs	Excluded	Excluded by title and abstract
734	Santiago, V; Chewning, B	2011	Measuring change in pain in rheumatoid arthritis: Comparison of trajectory results using different measures of pain	American Journal of Epidemiology	Excluded	Excluded by title and abstract
735	Lelieveld, O; Armbrust, W; Geertzen, J; De Graaf, I; Van Leeuwen, M; Sauer, P; Van Weert, E; Bouma, J	2011	Promoting physical activity in children with juvenile idiopathic arthritis through an internet-based program: Results of a pilot randomised controlled trial	Physiotherapy (United Kingdom)	Excluded	Excluded by title and abstract
736	Tierney, M; Fraser, A; Fortune, E; Kennedy, N	2011	Evaluation of the shimmer wireless platform and Sensewear armband (SWA) to assess step counts of people with rheumatoid arthritis (RA)	Physiotherapy (United Kingdom)	Excluded	Excluded by title and abstract
737	Aaltonen, K; Virkki, L; Malmivaara, A; Konttinen, Y; Blom, M; Nordstr?m, D	2011	Systematic review and meta-analysis of the efficacy and safety of tnf-blocking agents in the treatment of rheumatoid arthritis	Scandinavian Journal of Rheumatology	Excluded	Excluded by title and abstract
738	El Miedany, Y; El Gaafary, M; Palmer, D	2011	A controlled pilot assessment of the utility of visual feedback in the treatment of early rheumatoid arthritis	Rheumatology	Excluded	Excluded by title and abstract
739	Manning, J; Foley, T; Culbida, R; Yilmazer-Hanke, D M	2011	Investigating emotional disturbances and muscle damage in a mouse model of duchenne muscular dystrophy when treated with amitriptyline	Irish Journal of Medical Science	Excluded	Excluded by title and abstract
740	Aulakh TS; Kuiper JH; Dixey J; Richardson JB	2011	Hip resurfacing for rheumatoid arthritis: independent assessment of 11-year results from an international register	International orthopaedics	Excluded	Excluded by title and abstract
741	Evans S; Cousins L; Tsao JC; Subramanian S; Sternlieb B; Zeltzer LK	2011	A randomized controlled trial examining Iyengar yoga for young adults with rheumatoid arthritis: a study protocol	Trials	Excluded	Excluded by title and abstract
742	Easter A; Watt C	2011	It's good to know: how treatment knowledge and belief affect the outcome of distant healing intentionality for arthritis sufferers	Journal of psychosomatic research	Excluded	Excluded by title and abstract
743	Isaacs JD; Harari O; Kobold U; Bernasconi C; Lee JS	2011	Effect of to cilizumab on hematologic markers implicates interleukin-6 signaling in the anemia of rheumatoid arthritis	Arthritis and rheumatism	Excluded	Excluded by title and abstract
744	Almeida GJM; Piva SR	2011	Associations between changes in physical function and physical activity in response to an exercise program in patients with rheumatoid arthritis	Arthritis and rheumatism	Excluded	Excluded by title and abstract
745	Rezaei H; Saevarsdottir S; Forslind K; Geborek P; Petersson IF; Ernestam S; Bratt J	2011	Patients with early rheumatoid arthritis (RA) who respond well to methotrexate monotherapy have less metacarpal bone loss, measured by digital X-ray radiogrammetry (DXR), than those who need add-on therapy. Findings from a randomized trial	Arthritis and rheumatism	Excluded	Excluded by title and abstract
746	De Dios Sancho EP; Mart¨ªn-Nogueras AM	2011	Influence of the physical therapy on the health and quality of life of the rheumatic patient	Reumatologia clinica	Excluded	Excluded by title and abstract
747	Fricton J; Rindal DB; Rush W; Flottemesch T; Vazquez G; Thoele MJ; Durand E; Enstad C; Rhodus N	2011	The effect of electronic health records on the use of clinical care guidelines for patients with medically complex conditions	Journal of the American Dental Association (1939)	Excluded	Excluded by title and abstract
748	Xiao, Y; Abrahamowicz, M	2010	Bootstrap-based methods for estimating standard errors in Cox's regression analyses of clustered event times	Stat Med	Excluded	Excluded by title and abstract
749	Hurkmans, E J; van den Berg, M H; Ronday, K H; Peeters, A J; le Cessie, S; Vlieland, T P	2010	Maintenance of physical activity after Internet-based physical activity interventions in patients with rheumatoid arthritis	Rheumatology (Oxford)	Excluded	Excluded by title and abstract
750	Schefte, D B; Hetland, M L	2010	An open-source, self-explanatory touch screen in routine care. Validity of filling in the Bath measures on Ankylosing Spondylitis Disease Activity Index, Function Index, the Health Assessment Questionnaire and Visual Analogue Scales in comparison with paper versions	Rheumatology (Oxford)	Excluded	Excluded by title and abstract
751	Stone, A A; Broderick, J E; Kaell, A T	2010	Single momentary assessments are not reliable outcomes for clinical trials	Contemporary Clinical Trials	Excluded	Excluded by title and abstract
752	Tiplady, B; Goodman, K; Cummings, G; Lyle, D; Carrington, R; Battersby, C; Ralston, S H	2010	Patient-reported outcomes in rheumatoid arthritis: Assessing the equivalence of electronic and paper data collection	Patient	Excluded	Excluded by title and abstract
753	Salesi, M; Farajzadegan, Z; Karimifar, M; Esalatmanesh, K	2010	Is vitamin D effective on the disease activity index (DAS28) in rheumatoid arthritis?	International Journal of Rheumatic Diseases	Excluded	Excluded by title and abstract
754	Boers, M; Berkhof, J; Twisk, J W R; Ad¨¨r, H J; Bezemer, D; Knol, D; Kostense, P J; Kuik, D J; Uitdehaag, B M J	2010	A new graph and scoring system simplified analysis of changing states: Disease remissions in a rheumatoid arthritis clinical trial	Journal of Clinical Epidemiology	Excluded	Excluded by title and abstract
755	Lelieveld, O T H M; Armbrust, W; Geertzen, J H B; De Graaf, I; Van Leeuwen, M A; Sauer, P J J; Van Weert, E; Bouma, J	2010	Promoting physical activity in children with juvenile idiopathic arthritis through an internet-based program: Results of a pilot randomized controlled trial	Arthritis Care and Research	Excluded	Excluded by title and abstract
756	Strickland, G; Kawasaki, R; Xie, J; Hodgson, L; Wicks, I; Wong, T Y; Van Doornum, S	2010	Retinal vascular calibre in patients with rheumatoid arthritis	Internal Medicine Journal	Excluded	Excluded by title and abstract
757	Ancona, P; Martines, I; Salerno, A; Pagliarulo, A; Pagliarulo, V	2010	Celecoxib and bladder cancer: New molecular targets	Anticancer Research	Excluded	Excluded by title and abstract
758	Bathon, J M; Wasko, M C; Kirkham, B; Touboul, P J; Hsia, E C; Xu, W; Lu, J	2010	Golimumab and cardiovascular disease: Carotid artery ultrasound evaluation and cardiovascular adverse events	Arthritis and Rheumatism	Excluded	Excluded by title and abstract
759	Keller, K K; Stengaard-Pedersen, K; Dagnaes-Hansen, F; Nyengaard, J R; Sakaguchi, S; Hauge, E M	2010	Increasing osteoclastic bone loss inspite of fewer osteoclast precursors during chronic autoimmune SKG-arthrtitis evaluated by 3D stereological estimators	Arthritis and Rheumatism	Excluded	Excluded by title and abstract
760	Loppin, E; Garlantezec, R; Solau-Gervais, E	2010	Low rate of rheumatoid arthritis remission in real life: Might predictive factors explain?	Arthritis and Rheumatism	Excluded	Excluded by title and abstract
761	Lin, J; Shetty, A G; Carter, J D	2010	The diagnosis of reactive arthritis in the real world and factors that might contribute to its under/misdiagnosis	Arthritis and Rheumatism	Excluded	Excluded by title and abstract
762	Xiao, Y; Abrahamowicz, M	2010	Bootstrap-based methods for estimating standard errors in Cox's regression analyses of clustered event times	Statistics in Medicine	Excluded	Excluded by title and abstract
763	Rooney T; Edwards CK; Gogarty M; Greenan L; Veale DJ; FitzGerald O; Dayer JM; Bresnihan B	2010	Synovial tissue rank ligand expression and radiographic progression in rheumatoid arthritis: observations from a proof-of-concept randomized clinical trial of cytokine blockade	Rheumatology international	Excluded	Excluded by title and abstract
764	ACTRN12610000537055	2010	Alignment Following Total Knee Replacement: a Randomised Control Trial Comparing Computer Assisted Surgery with Patient Matched Instrumentation	https://trialsearch.who.int/Trial2.aspx?TrialID=ACTRN12610000537055	Excluded	Excluded by title and abstract
765	McDonald, D D; Fedo, J	2009	Older adults' pain communication: the effect of interruption	Pain Manag Nurs	Excluded	Excluded by title and abstract
766	Kikuchi, M; Matsuura, K; Matsumoto, Y; Inagaki, T; Ueda, R	2009	Bibliographical investigation of complementary alternative medicines for osteoarthritis and rheumatoid arthritis	Geriatr Gerontol Int	Excluded	Excluded by title and abstract
767	Wagner, C; Fan, H; Rahman, M U; Beutler, A; Hsu, B; Elashoff, M; Visvanathan, S	2009	Comparison of serum biomarkers across rheumatoid arthritis, psoriatic arthritis and ankylosing spondylitis patient populations prior to and following treatment with golimumab, a human anti-TNF antibody	Arthritis and Rheumatism	Excluded	Excluded by title and abstract
768	Suter, L G; Fraenkel, L; Braithwaite, R S	2009	Examining the cost-effectiveness of adding MRI to early RA management	Arthritis and Rheumatism	Excluded	Excluded by title and abstract
769	Gorrepati, V S; Valluri, A; Cheriyath, P	2009	Relation of the pesticide exposure and the occurrence of rheumatoid arthritisa cross sectional study of the NHANES 20052006 data	Arthritis and Rheumatism	Excluded	Excluded by title and abstract
770	Wallace CA; Giannini EH; Ruperto N	2009	Optimization of the provisional criteria for clinically inactive disease for select categories of juvenile idiopathic arthritis	Arthritis and rheumatism	Excluded	Excluded by title and abstract
771	NL-OMON33287	2009	A Phase IIa Multicenter, Randomized, Double-Blind, Placebo-Controlled, Parallel Group Study of JNJ-38518168 in Subjects with Active Rheumatoid Arthritis Despite Methotrexate Therapy With Synovial Biopsy Substudy	https://trialsearch.who.int/Trial2.aspx?TrialID=NL-OMON33287	Excluded	Excluded by title and abstract
772	Hammond, A; Bryan, J; Hardy, A	2008	Effects of a modular behavioural arthritis education programme: a pragmatic parallel-group randomized controlled trial	Rheumatology (Oxford)	Excluded	Excluded by title and abstract
773	Xu, M; Liu, L; Qi, C; Deng, B; Cai, X	2008	Sinomenine versus NSAIDs for the treatment of rheumatoid arthritis: a systematic review and meta-analysis	Planta Med	Excluded	Excluded by title and abstract
774	van den Berg, M H; van der Giesen, F J; van Zeben, D; van Groenendael, J H; Seys, P E; Vliet, Vlieland TP	2008	Implementation of a physical activity intervention for people with rheumatoid arthritis: a case study	Musculoskeletal Care	Excluded	Excluded by title and abstract
775	Hutmacher, M M; Krishnaswami, S; Kowalski, K G	2008	Exposure-response modeling using latent variables for the efficacy of a JAK3 inhibitor administered to rheumatoid arthritis patients	J Pharmacokinet Pharmacodyn	Excluded	Excluded by title and abstract
776	Elliott, R A; Barber, N; Clifford, S; Horne, R; Hartley, E	2008	The cost effectiveness of a telephone-based pharmacy advisory service to improve adherence to newly prescribed medicines	Pharm World Sci	Excluded	Excluded by title and abstract
777	Haynes, R B; Ackloo, E; Sahota, N; McDonald, H P; Yao, X	2008	Interventions for enhancing medication adherence	Cochrane Database of Systematic Reviews	Excluded	Excluded by title and abstract
778	Aletaha D; Strand V; Smolen JS; Ward MM	2008	Treatment-related improvement in physical function varies with duration of rheumatoid arthritis: a pooled analysis of clinical trial results	Annals of the rheumatic diseases	Excluded	Excluded by title and abstract
779	NCT00626665	2008	Randomised Control Trial to Assess the Efficacy of Tadalafil in Raynaud's Phenomenon in Scleroderma	https://clinicaltrials.gov/show/NCT00626665	Excluded	Excluded by title and abstract
780	van den Berg, M H; Ronday, H K; Peeters, A J; Voogt-van, Der Harst EM; Munneke, M; Breedveld, F C; Vliet, Vlieland TP	2007	Engagement and satisfaction with an Internet-based physical activity intervention in patients with rheumatoid arthritis	Rheumatology (Oxford)	Excluded	Excluded by title and abstract
781	Verstappen, S M M; Jacobs, J W G; Van Der Veen, M J; Heurkens, A H M; Schenk, Y; Ter Borg, E J; Blaauw, A A M; Bijlsma, J W J	2007	Intensive treatment with methotrexate in early rheumatoid arthritis: Aiming for remission. Computer Assisted Management in Early Rheumatoid Arthritis (CAMERA, an open-label strategy trial)	Annals of the Rheumatic Diseases	Excluded	Excluded by title and abstract
782	Thumboo, J; Wee, H L; Cheung, Y B; Machin, D; Luo, N; Feeny, D; Fong, K Y	2007	Computerized administration of health-related quality of life instruments compared to interviewer administration mayreduce sample size requirements in clinical research: A pilot randomized controlled trial among rheumatology patients	Clinical and Experimental Rheumatology	Excluded	Excluded by title and abstract
783	Decking, R; Markmann, Y; Mattes, T; Puhl, W; Scharf, H P	2007	On the outcome of computer-assisted total knee replacement	Acta Chirurgiae Orthopaedicae et Traumatologiae Cechoslovaca	Excluded	Excluded by title and abstract
784	Curtis, J R; Saag, K G	2007	Prevention and treatment of glucocorticoid-induced osteoporosis	Current Osteoporosis Reports	Excluded	Excluded by title and abstract
785	Williams AE; Rome K; Nester CJ	2007	A clinical trial of specialist footwear for patients with rheumatoid arthritis	Rheumatology (Oxford, England)	Excluded	Excluded by title and abstract
786	Bitler CM; Matt K; Irving M; Hook G; Yusen J; Eagar F; Kirschner K; Walker B; Crea R	2007	Olive extract supplement decreases pain and improves daily activities in adults with osteoarthritis and decreases plasma homocysteine in those with rheumatoid arthritis	Nutrition research (New York, N.Y.)	Excluded	Excluded by title and abstract
787	He, G X; Liang, Q H; Yang, B; Cai, Y; Xie, W	2006	Interventional effect of bizhongxiao decoction on the expression of aldolase A in synovium of collagen induced arthritis rats	Chinese Journal of Clinical Rehabilitation	Excluded	Excluded by title and abstract
788	Yang, B; Liang, Q H; Xie, W; Cai, Y; Chen, J; Xiong, X G; Guan, Y J; Zuo, X X	2006	Effect of bizhongxiao decoction on the expression of 2-dimensional polyacrylamide gel electrophoresis protein in the synovial tissue with collagen-induced arthritis in rats	Journal of Central South University (Medical Sciences)	Excluded	Excluded by title and abstract
789	Clifford, S; Barber, N; Elliott, R; Hartley, E; Horne, R	2006	Patient-centred advice is effective in improving adherence to medicines	Pharmacy World and Science	Excluded	Excluded by title and abstract
790	Cai, Y; Liang, Q H; He, G X; Yang, B; Xie, W; Xiong, X G	2006	Effects of bizhongxiao decoction on annexin-I expression in synovial tissues of rats with collagen-induced arthritis	Chinese Journal of Clinical Rehabilitation	Excluded	Excluded by title and abstract
791	Bonanomi, M T B C; Dantas, N C; Medeiros, F A	2006	Retinal nerve fibre layer thickness measurements in patients using chloroquine	Clinical and Experimental Ophthalmology	Excluded	Excluded by title and abstract
792	Woolacott, N; Hawkins, N; Mason, A; Kainth, A; Khadjesari, Z; Vergel, Y B; Misso, K; Light, K; Chalmers, R; Sculpher, M; Riemsma, R	2006	Etanercept and efalizumab for the treatment of psoriasis: A systematic review	Health Technology Assessment	Excluded	Excluded by title and abstract
793	Farahani P; Levine M; Goeree R	2006	A comparison between integrating clinical practice setting and randomized controlled trial setting into economic evaluation models of therapeutics	Journal of evaluation in clinical practice	Excluded	Excluded by title and abstract
794	O'Brien AV; Jones P; Mullis R; Mulherin D; Dziedzic K	2006	Conservative hand therapy treatments in rheumatoid arthritis--a randomized controlled trial	Rheumatology (Oxford, England)	Excluded	Excluded by title and abstract
795	NCT00386048	2006	Pain Management Protocol for Pediatric Sickle Cell Disease	https://clinicaltrials.gov/show/NCT00386048	Excluded	Excluded by title and abstract
796	Glenny, A M; Altman, D G; Song, F; Sakarovitch, C; Deeks, J J; D'Amico, R; Bradburn, M; Eastwood, A J	2005	Indirect comparisons of competing interventions	Health Technology Assessment	Excluded	Excluded by title and abstract
797	Koski JM; Saarakkala SJ; Heikkinen JO; Hermunen HS	2005	Use of air-steroid-saline mixture as contrast medium in greyscale ultrasound imaging: experimental study and practical applications in rheumatology	Clinical and experimental rheumatology	Excluded	Excluded by title and abstract
798	Powell M; Seid M; Szer IS	2005	Efficacy of custom foot orthotics in improving pain and functional status in children with juvenile idiopathic arthritis: a randomized trial	Journal of rheumatology	Excluded	Excluded by title and abstract
799	EUCTR2005-002189-12-SI	2005	A randomized, multicenter, international, open-label study of infliximab plus methotrexate versus methotrexate (MTX) alone for the treatment of MTX na?ve subjects with Active Psoriatic Arthritis	https://trialsearch.who.int/Trial2.aspx?TrialID=EUCTR2005-002189-12-SI	Excluded	Excluded by title and abstract
800	ISRCTN44344800	2004	A pragmatic randomised controlled trial of hydrotherapy and land exercises on global well-being in patients with rheumatoid arthritis (RA)	https://trialsearch.who.int/Trial2.aspx?TrialID=ISRCTN44344800	Excluded	Excluded by title and abstract
801	Arnetz JE; Almin I; Bergstrom K; Franzen Y; Nilsson H	2004	Active patient involvement in the establishment of physical therapy goals: effects on treatment outcome and quality of care	Advances in physiotherapy	Excluded	Excluded by title and abstract
802	Franks PJ; Moody M; Moffatt CJ; Patton J; Bradley L; Chaloner D; Stevens J; Stevens J; Lewis C	2004	Quality of life in a trial of short stretch versus four-layer bandaging in the management of chronic venous ulceration	Phlebology / Venous Forum of the Royal Society of Medicine	Excluded	Excluded by title and abstract
803	Bird, P; Lassere, M; Shnier, R; Edmonds, J	2003	Computerized measurement of magnetic resonance imaging erosion volumes in patients with rheumatoid arthritis: A comparison with existing magnetic resonance imaging scoring systems and standard clinical outcome measures	Arthritis and Rheumatism	Excluded	Excluded by title and abstract
804	Peterfy CG	2003	New developments in imaging in rheumatoid arthritis	Current opinion in rheumatology	Excluded	Excluded by title and abstract
805	Davis JC; Van Der Heijde D; Braun J; Dougados M; Cush J; Clegg DO; Kivitz A; Fleischmann R; Inman R; Tsuji W	2003	Recombinant human tumor necrosis factor receptor (etanercept) for treating ankylosing spondylitis: a randomized, controlled trial	Arthritis and rheumatism	Excluded	Excluded by title and abstract
806	Arbillaga, H O; Montgomery, G P; Cabarrus, L P; Watson, M M; Martin, L; Edworthy, S M	2002	Internet hand x-rays: A comparison of joint space narrowing and erosionscores (Sharp/Genant) of plain versus digitized x-rays in rheumatoid arthritispatients	BMC Musculoskeletal Disorders	Excluded	Excluded by title and abstract
807	Moseley, A M; Herbert, R D; Sherrington, C; Maher, C G	2002	Evidence for physiotherapy practice: A survey of the Physiotherapy Evidence Database (PEDro)	Australian Journal of Physiotherapy	Excluded	Excluded by title and abstract
808	Duryea J; Zaim S; Wolfe F	2002	Neural network based automated algorithm to identify joint locations on hand/wrist radiographs for arthritis assessment	Medical physics	Excluded	Excluded by title and abstract
809		2001	This journal issue contains abstracts that have been accepted for presentation as the 8th Annual Conference of the International Society for Quality of Life Research (ISOQOL)	Quality of Life Research	Excluded	Excluded by title and abstract
810	Verhoeven AC; Boers M; van der Liden S	2000	Validity of the MACTAR questionnaire as a functional index in a rheumatoid arthritis clinical trial. The McMaster Toronto Arthritis	Journal of rheumatology	Excluded	Excluded by title and abstract
811	Lundgren S; Stenstrom CH	1999	Muscle relaxation training and quality of life in rheumatoid arthritis. A randomized controlled clinical trial	Scandinavian journal of rheumatology	Excluded	Excluded by title and abstract
812	Krishna, S; Balas, E A; Spencer, D C; Griffin, J Z; Boren, S A	1997	Clinical trials of interactive computerized patient education: Implications for family practice	Journal of Family Practice	Excluded	Excluded by title and abstract
813	Giannini EH; Ruperto N; Ravelli A; Lovell DJ; Felson DT; Martini A	1997	Preliminary definition of improvement in juvenile arthritis	Arthritis and rheumatism	Excluded	Excluded by title and abstract
814	van den Ende CH; Hazes JM; le Cessie S; Mulder WJ; Belfor DG; Breedveld FC; Dijkmans BA	1996	Comparison of high and low intensity training in well controlled rheumatoid arthritis. Results of a randomised clinical trial	Annals of the rheumatic diseases	Excluded	Excluded by title and abstract
815	Pincus, T	1995	Why should rheumatologists collect patient self-report questionnaires in routine rheumatologic care?	Rheumatic Disease Clinics of North America	Excluded	Excluded by title and abstract
816	Stenstr?m CH	1994	Home exercise in rheumatoid arthritis functional class II: goal setting versus pain attention	Journal of rheumatology	Excluded	Excluded by title and abstract
817	Bromley J; Unsworth A; Haslock I	1994	Changes in stiffness following short- and long-term application of standard physiotherapeutic techniques	British journal of rheumatology	Excluded	Excluded by title and abstract
818	Bolten, W; Emmerich, M; Weber, E; Fassmeyer, N	1991	[Validation of electronic by conventional pain diaries]	Z Rheumatol	Excluded	Excluded by title and abstract
819	Bolten W; Emmerich M; Weber E; Fassmeyer N	1991	Validation of electronic by conventional pain diaries	Zeitschrift fur Rheumatologie	Excluded	Excluded by title and abstract
820	Zhou, L; Zhou, Y; Yu, P; Meng, F; Xu, Y; Jiang, Y	2023	Effects of e-health interventions on health outcomes in patients with rheumatoid arthritis: a systematic review and meta-analysis	J Clin Nurs	Excluded	Excluded by title and abstract
821	Arumalla, N; Chan, C K D; Gibson, M; Man, Y L; Adas, M A; Norton, S; Galloway, J B; Garrood, T	2023	The Clinical Impact of Electronic Patient-Reported Outcome Measures in the Remote Monitoring of Inflammatory Arthritis: A Systematic Review and Meta-analysis	Arthritis and Rheumatology	Excluded	Excluded by title and abstract
822	Wu, Bilin; Zhang, Mingming; Wu, Hu Xue	2023	The Effectiveness of Telemedicine in Patients with Rheumatoid Arthritis: An Overview of Systematic Reviews and Meta-Analysis	Telemedicine and e-health: the official journal of the American Telemedicine Association	Excluded	Excluded by title and abstract
823	Butler, S; Sculley, D; Santos, D; Fellas, A; Giron¨¨s, X; Singh-Grewal, D; Coda, A	2022	Effectiveness of eHealth and mHealth Interventions Supporting Children and Young People Living with Juvenile Idiopathic Arthritis: Systematic Review and Meta-analysis	Journal of Medical Internet Research	Excluded	Excluded by title and abstract
824	Domhardt, M; Schr?der, A; Geirhos, A; Steubl, L; Baumeister, H	2021	Efficacy of digital health interventions in youth with chronic medical conditions: A meta-analysis	Internet Interventions	Excluded	Excluded by title and abstract
825	Druce, K; Parkes, M; Sharp, C; Bravo, R; Griffiths-Jones, D; Mcbeth, J; Dixon, W; Van Der Veer, S	2024	DETERMINING THE FEASIBILITY OF A LARGE-SCALE MULTI-CENTRE RANDOMISED CLINICAL TRIAL TO TEST THE EFFECTIVENESS OF INTEGRATED SYMPTOM TRACKING IN THE MANAGEMENT FOR MANAGING RHEUMATOID ARTHRITIS	Annals of the Rheumatic Diseases	Excluded	Excluded by title and abstract
826	NL-OMON51687	2022	HEalthy Living in Inflammatory Arthritis (HELIA trial): a randomized controlled trial comparing efficacy between an interactive, online lifestyle intervention program and general nutrition recommendations	https://trialsearch.who.int/Trial2.aspx?TrialID=NL-OMON51687	Excluded	Excluded by title and abstract
827	Colls, J; Lee, Y C; Xu, C; Corrigan, C; Lu, F; Marquez-Grap, G; Murray, M; Suh, D H; Solomon, D H	2021	Patient adherence with a smartphone app for patient-reported outcomes in rheumatoid arthritis	Rheumatology (Oxford)	Excluded	Excluded by title and abstract
828	Shigaki, C L; Smarr, K L; Siva, C; Ge, B; Musser, D; Johnson, R	2013	RAHelp: an online intervention for individuals with rheumatoid arthritis	Arthritis Care Res (Hoboken)	Excluded	Excluded by title and abstract
829	Venuturupalli, S; Peck, A; Jinka, Y; Fortune, N; Davuluri, N; Nowell, W B; Gavigan, K; Cush, J; Soares, N; Grainger, R; Curtis, J R	2024	Home-Based Telemedicine in Rheumatology—A Scoping Review	ACR Open Rheumatology	Excluded	Excluded by title and abstract
830	Barlas, N; Barlas, S B; Basnyat, S; Adalier, E	2023	Telemedicine in Rheumatoid Arthritis: A Review of the PubMed Literature	Mediterr J Rheumatol	Excluded	Excluded by title and abstract
831	Nakhost Lotfi, N; Studenic, P; Weibrecht, N; Zauner, G; Fechner, K; Stamm, T; Jakobsen, T H; J?rgensen, T S; Popper, N; Kristensen, L E; Radner, H	2023	NON-PHARMACOLOGICAL AND SELF-MANAGEMENT INTERVENTIONS FOR MAIN OUTCOMES IN RHEUMATOID ARTHRITIS PATIENTS: A SYSTEMATIC REVIEW	Annals of the Rheumatic Diseases	Excluded	Excluded by title and abstract
832	King K; McGuinness S; Watson N; Norton C; Chalder T; Czuber-Dochan W	2023	Exploration of medication adherence interventions in Inflammatory Bowel Disease, Multiple Sclerosis and Rheumatoid Arthritis: a Scoping Review of Randomised Controlled Trials	Journal of Crohn's & colitis	Excluded	Excluded by title and abstract
833	Rosser BA; Fisher E; Janjua S; Eccleston C; Keogh E; Duggan G	2023	Psychological therapies delivered remotely for the management of chronic pain (excluding headache) in adults	Cochrane Database of Systematic Reviews	Excluded	Excluded by title and abstract
834	Jackson, L E; Edgil, T A; Hill, B; Owensby, J K; Smith, C H; Singh, J A; Danila, M I	2022	Telemedicine in rheumatology care: A systematic review	Semin Arthritis Rheum	Excluded	Excluded by title and abstract
835	Hormaza-Jaramillo, A; Arredondo, A; Forero, E; Herrera, S; Ochoa, C; Arbel¨¢ez-Cort¨¦s, ¨¢; Fernandez, Aldana AR; Rodriguez, A; Amador, L; Casta?o, N; Reyes, J	2022	Effectiveness of Telemedicine Compared with Standard Care for Patients with Rheumatic Diseases: A Systematic Review	Telemed J E Health	Excluded	Excluded by title and abstract
836	Marques, A; Bosch, P; De Thurah, A; Meissner, Y; Falzon, L; Mukhtyar, C; Bijlsma, H; Dejaco, C; Stamm, T	2022	EFFECTIVENESS of REMOTE CARE INTERVENTIONS: A SYSTEMATIC REVIEW INFORMING the 2022 EULAR POINTS to CONSIDER for REMOTE CARE in RHEUMATIC and MUSCULOSKELETAL DISEASES	Annals of the Rheumatic Diseases	Excluded	Excluded by title and abstract
837	Marques, A; Bosch, P; De Thurah, A; Meissner, Y; Falzon, L; Mukhtyar, C; Bijlsma, J W J; Dejaco, C; Stamm, T A	2022	Effectiveness of remote care interventions: a systematic review informing the 2022 EULAR Points to Consider for remote care in rheumatic and musculoskeletal diseases	RMD Open	Excluded	Excluded by title and abstract
838	MacIver, A; Hollinger, H; Carolan, C	2021	Tele-health interventions to support self-management in adults with rheumatoid arthritis: a systematic review	Rheumatol Int	Excluded	Excluded by title and abstract
839	Jackson, L; Edgil, T; Hill, B; Smith, C H; Singh, J; Danila, M I	2021	Telemedicine in rheumatology care: A systematic review	Arthritis and Rheumatology	Excluded	Excluded by title and abstract
840	Sekhon, M; White, C; Godfrey, E; Amirova, A; Reven?s, A; King, S; Pedro, J; Quailey, J; Bearne, L	2021	Effectiveness of web-based and mobile health interventions designed to enhance adherence to physical activity for people with inflammatory arthritis: A systematic review	Rheumatology Advances in Practice	Excluded	Excluded by title and abstract
841	Piga, M; Cangemi, I; Mathieu, A; Cauli, A	2017	Telemedicine for patients with rheumatic diseases: Systematic review and proposal for research agenda	Semin Arthritis Rheum	Excluded	Excluded by title and abstract
842	Fisher, E; Law, E; Palermo, T M; Eccleston, C	2015	Psychological therapies (remotely delivered) for the management of chronic and recurrent pain in children and adolescents	Cochrane Database of Systematic Reviews	Excluded	Excluded by title and abstract
843	Balkisli, B C; Basakci Calik, B; Gur Kabul, E; Kilbas, G; Yuksel, S	2024	HPR INVESTIGATION OF THE EFFICACY OF SELFMANAGEMENT SUPPORTED TELEREHABILITATION IN CHILDREN AND ADOLESCENTS WITH JUVENILE IDIOPATHIC ARTHRITIS: A RANDOMIZED CONTROLLED STUDY	Annals of the Rheumatic Diseases	Excluded	Excluded by wrong population
844	Lalloo C; Harris L; Hundert A; Berard R; Cafazzo J; Connelly M; Feldman B; Houghton K; Huber A; Laxer R; et al.	2020	A pilot randomized controlled trial of the icancope pain self-management application for adolescents with juvenile idiopathic arthritis	Arthritis & rheumatology	Excluded	Excluded by wrong population
845	Connelly, M; Schanberg, L E; Ardoin, S; Blakley, M; Carrasco, R; Chira, P; Hayward, K; Ibarra, M; Kimura, Y; Kingsbury, D J; Klein-Gitelman, M S; Lawson, E; Stinson, J	2019	Multisite Randomized Clinical Trial Evaluating an Online Self-Management Program for Adolescents With Juvenile Idiopathic Arthritis	Journal of pediatric psychology	Excluded	Excluded by wrong population
846	Arman N; Tarakci E; Tarakci D; Kasapcopur O	2019	Effects of Video Games-Based Task-Oriented Activity Training (Xbox 360 Kinect) on Activity Performance and Participation in Patients With Juvenile Idiopathic Arthritis: a Randomized Clinical Trial	American journal of physical medicine & rehabilitation	Excluded	Excluded by wrong population
847	Stinson, J N; Campillo, S; Cellucci, T; Dancey, P; Duffy, C M; Ellsworth, J; Feldman, B M; Huber, A; Johnson, N; McGrath, P; Rosenberg, A; Shiff, N J; Spiegel, L R; Tse, S M L; Tucker, L; Victor, J C; Luca, S	2017	A randomized controlled trial (RCT) of an internet-based self-management program for adolescents with juvenile idiopathic arthritis (JIA)	Arthritis and Rheumatology	Excluded	Excluded by wrong population
848	Spiegel, L R; Stinson, J; Campillo, S; Cellucci, T; Dancey, P; Duffy, C; Ellsworth, J; Feldman, B; Huber, A; Johnson, N; McGrath, P; Rosenberg, A; Shiff, N; Tse, S; Tucker, L; Victor, C; Luca, S	2017	An internet-based self-management program for adolescents with juvenile idiopathic arthritis (JIA): A randomized controlled trial (RCT)	Pediatric Rheumatology	Excluded	Excluded by wrong population
849	Stinson, J N; Connelly, M; Huber, A; Luca, N; Spiegel, L R; Tsimicalis, A; Luca, S; Tajuddin, N; Berard, R; Barsalou, J; Campillo, S; Feldman, B; Tse, S M L; Dancey, P; Duffy, C M; Johnson, N; McGrath, P; Shiff, N J; Tucker, L; Victor, J C	2017	Feasibility testing of an internet-based psycho-educational game for children with juvenile idiopathic arthritis and their parents	Arthritis and Rheumatology	Excluded	Excluded by wrong population
850	Armbrust W; Bos GJFJ; Wulffraat NM; van Brussel M; Cappon J; Dijkstra PU; Geertzen JHB; Legger GE; van Rossum MAJ; Sauer PJJ; et al.	2017	Internet Program for Physical Activity and Exercise Capacity in Children With Juvenile Idiopathic Arthritis: a Multicenter Randomized Controlled Trial	Arthritis care & research	Excluded	Excluded by wrong population
851	Ramelet AS; Fonjallaz B; Rio L; Zoni S; Ballabeni P; Rapin J; Gueniat C; Hofer M	2017	Impact of a nurse led telephone intervention on satisfaction and health outcomes of children with inflammatory rheumatic diseases and their families: a crossover randomized clinical trial	BMC pediatrics	Excluded	Excluded by wrong population
852	Stinson JN; McGrath PJ; Hodnett ED; Feldman BM; Duffy CM; Huber AM; Tucker LB; Hetherington CR; Tse SM; Spiegel LR; et al.	2010	An internet-based self-management program with telephone support for adolescents with arthritis: a pilot randomized controlled trial	Journal of rheumatology	Excluded	Excluded by wrong population
853	Stinson, J N; McGrath, P J; Hodnett, E E; Feldman, B; Duffy, C M; Huber, A; Tucker, L B	2009	Feasibility testing of an online self-management program for adolescents with juvenile idiopathic arthritis (JIA): A pilot randomized controlled trial	Arthritis and Rheumatism	Excluded	Excluded by wrong population
854	Raad, T; George, E; Griffin, A; Larkin, L; Fraser, A; Kennedy, N; Tierney, A	2024	Effects of a telehealth-delivered Mediterranean diet intervention in adults with Rheumatoid Arthritis (MEDRA): a randomised controlled trial	BMC Musculoskelet Disord	Excluded	Excluded by no eligible intervention
855	Lopez-Olivo MA; Foreman JT; Leung C; Lin HY; Westrich-Robertson T; Hofstetter C; des Bordes JKA; Lyddiatt A; Leong A; Willcockson IU; et al.	2022	A randomized controlled trial evaluating the effects of social networking on chronic disease management in rheumatoid arthritis	Seminars in arthritis and rheumatism	Excluded	Excluded by no eligible intervention
856	van den Berg, M H; Ronday, H K; Peeters, A J; le Cessie, S; van der Giesen, F J; Breedveld, F C; Vliet, Vlieland TP	2006	Using internet technology to deliver a home-based physical activity intervention for patients with rheumatoid arthritis: A randomized controlled trial	Arthritis Rheum	Excluded	Excluded by no eligible intervention
857	Jacob, G; B¨¹ltmann, O; K?hm, M; Behrens, F; Betz, L	2024	A COGNITIVE BEHAVIOURAL DIGITAL HEALTH APPLICATION IS EFFECTIVE IN IMPROVING PSYCHOLOGICAL QUALITY OF LIFE IN PATIENTS WITH RHEUMATOID ARTHRITIS	Annals of the Rheumatic Diseases	Excluded	Excluded by abstract without full text
858	ISRCTN51539448	2024	A multi-centre randomised clinical trial to test the effectiveness of integrated symptom tracking in the management of rheumatoid arthritis	https://trialsearch.who.int/Trial2.aspx?TrialID=ISRCTN51539448	Excluded	Excluded by abstract without full text
859	El Miedany Y; Abu-Zaid MH; Palmer D; Hassan W; Elwy M; Mahran SA; Elgaafary M; Mohannad N; Saber S; Tabra SAA; et al.	2023	ONLINE SELF-MANAGEMENT PROGRAM: a STEP FORWARD TOWARDS DIGITAL PLATFORM FOR PATIENT-TARGETED E-HEALTH	Annals of the rheumatic diseases	Excluded	Excluded by abstract without full text
860	Haaversen, A B; Olsen, I C; Pesonen, M; Diamantopoulos, A; Karlengen, J S	2022	Telehealth versus Outpatients Clinic Follow up in Rheumatoid Arthritis Patients a Randomized Controlled Study	Arthritis and Rheumatology	Excluded	Excluded by abstract without full text
861	Bannell, D J; Cocks, M; Goodson, N; Taylor, C; Pecanha, T; Jones, H; Low, D A; Sprung, V S	2022	PROMOTING PHYSICAL ACTIVITY USING MOBILE HEALTH TECHNOLOGY IN PEOPLE LIVING WITH RHEUMATOID ARTHRITIS: MOTIVATE RA	Rheumatology (United Kingdom)	Excluded	Excluded by abstract without full text
862	NCT05570175	2022	Effects of a Mobile Application RA Joint Protection and Activity Self-management Program	https://clinicaltrials.gov/show/NCT05570175	Excluded	Excluded by abstract without full text
863	DRKS00025966	2022	A randomized, controlled, multicentre study to evaluate the safety and efficacy of Mida Rheuma App use added to conventional patient management in adult subjects with Rheumatoid Arthritis, Psoriatic Arthritis, Ankylosing Spondylitis or Non-radiographic Axial Spondyloarthritis	https://trialsearch.who.int/Trial2.aspx?TrialID=DRKS00025966	Excluded	Excluded by abstract without full text
864	Seppen, B; Wiegel, J; Ter Wee, M; Van Schaardenburg, D J; Roorda, L; Nurmohamed, M; Bos, W	2021	Smartphone assisted patient initiated care safely reduces outpatient clinic visits in patients with rheumatoid arthritis: Results from a randomized controlled trial	Arthritis and Rheumatology	Excluded	Excluded by abstract without full text
865	De Thurah, A; Skovsgaard, C; Maribo, T; Hjollund, N H; Kruse, M	2020	Cost effectiveness of tele-health follow-up in rheumatoid arthritis based on a non-inferiority randomized controlled trial	Annals of the Rheumatic Diseases	Excluded	Excluded by abstract without full text
866	NCT04365842	2020	Effectiveness of Technology-Supported Hand Strengthening and Stretching Exercises in Patients With Rheumatoid Arthritis	https://clinicaltrials.gov/show/NCT04365842	Excluded	Excluded by abstract without full text
867	Uhrenholt L; Christensen R; Dreyer L; Mortensen A; Hauge EM; Steen Krogh N; Abildtoft MK; Taylor PC; Kristensen S	2020	Agreement between patient-reported outcome measures collected via a smartphone application vs a touchscreen solution in an outpatient clinic among patients with inflammatory arthritis: a randomised, within-participant trial	Annals of the rheumatic diseases	Excluded	Excluded by abstract without full text
868	Lee, Y; Lu, F; Colls, J; Murray, M; Suh, D; Song, J; Lee, J J; Dunlop, D; Solomon, D	2019	Effect of a mobile app to monitor patient reported outcomes in rheumatoid arthritis: A randomized controlled trial	Arthritis and Rheumatology	Excluded	Excluded by abstract without full text
869	Syngle A; Garg N; Chauhan K	2019	Smartphone application based management in rheumatoid arthritis: SMART-RA study, one year experience	Indian journal of rheumatology	Excluded	Excluded by abstract without full text
870	Syngle A; Garg N; Rana R; Sherawat S	2019	Utilization of smart phone application to assess the disease outcomes in rheumatoid arthritis: smart-RA study	Annals of the rheumatic diseases	Excluded	Excluded by abstract without full text
871	Li L; Xie H; Lu N; Shaw C; Gromala D; Backman CL; Tam J; Gregory N; Hoens A; Townsend A; et al.	2019	Efficacy of a counselling program to promote physical activity in people with inflammatory arthritis	Arthritis & rheumatology	Excluded	Excluded by abstract without full text
872	Lee, R R; Rashid, A; Thomson, W; Cordingley, L	2018	“once a day, 'cause you're getting lots of information”: How children and young people with juvenile idiopathic arthritis want to report pain	Pediatric Rheumatology	Excluded	Excluded by abstract without full text
873	Lopez-Olivo, M A; Foreman, J; Lin, H; Leung, C H; Westrich-Robertson, T; Hofstetter, C; Peterson, S K; Lyddiatt, A; Leong, A L; Willcockson, I U; Suarez-Almazor, M	2018	Effects of social networking on chronic disease management in rheumatoid arthritis	Arthritis and Rheumatology	Excluded	Excluded by abstract without full text
874	Zuidema R; Van Gaal B; Meek I; Van Den Ende E; Van Dulmen S; Fransen J; Nijhuis R	2018	HPR effectiveness of an e-health tailored selfmanagement program for patients with rheumatoid arthritis: an explorative RCT	Annals of the rheumatic diseases	Excluded	Excluded by abstract without full text
875	NCT03486613	2018	PROM Collected Via a Smartphone App Versus a Touch Screen Solution Among Patients With Inflammatory Arthritis	https://clinicaltrials.gov/show/NCT03486613	Excluded	Excluded by abstract without full text
876	Kuusalo L; Sokka T; Pirila L; Kautiainen H; Puolakka K	2018	Automated cell-phone monitoring of disease activity and medication problems in early rheumatoid arthritis	Scandinavian journal of rheumatology	Excluded	Excluded by abstract without full text
877	Kennedy, C A; Warmington, K; Flewelling, C; Shupak, R; Papachristos, A; Jones, C; Linton, D; Beaton, D E; Lineker, S; Hogg-Johnson, S	2017	A prospective comparison of telemedicine versus in-person delivery of an interprofessional education program for adults with inflammatory arthritis	J Telemed Telecare	Excluded	Excluded by abstract without full text
878	Thurah A; Steengaard-Pedersen K; Axelsen M; Fredberg U; Schougaard LMV; Hjollund NHI; Pfeiffer-Jensen M; Laurberg TB; Lomborg K; Maribo T	2017	A TELE-health follow-up strategy for tight control of disease activity in rheumatoid arthritis: results of the non-inferiority randomised controlled trail (the Tera study)	Annals of the rheumatic diseases	Excluded	Excluded by abstract without full text
879	Kuusalo, L; Kautiainen, H; Sokka-Isler, T; Uutela, T; Piril?, L; Yli-Kerttula, T; Kauppi, M J; Rannio, T; Paalanen, K; Kokko, A; Asikainen, J; Borodina, J; Paltta, J; Laiho, K; Mullanmaa, A; Puolakka, K	2016	Automated cell phone monitoring of disease activity and medication adherence in early rheumatoid arthritis	Arthritis and Rheumatology	Excluded	Excluded by abstract without full text
880	Gossec L; Servy H; Soubrier M; Joubert J-M; Czarlewski W; Combe B; Berthelot J-M; Wendling D; Cantagrel A; Dernis E; et al.	2016	Access to an active, interactive self-assessment e-health platform improves patient-physician communication in rheumatoid arthritis: results of a randomized controlled trial including 320 patients over 1 year	Arthritis & rheumatology	Excluded	Excluded by abstract without full text
881	Haglo, H; Wang, E; Berg, O K; Hoff, J; Helgerud, J	2021	Smartphone-Assisted High-Intensity Interval Training in Inflammatory Rheumatic Disease Patients: Randomized Controlled Trial	JMIR Mhealth Uhealth	Excluded	Excluded by without interested outcomes
882	Mary, A; Boursier, A; Desailly, Henry I; Grados, F; S¨¦journ¨¦, A; Salomon, S; Fardellone, P; Brazier, M; Go?b, V	2019	Mobile Phone Text Messages and Effect on Treatment Adherence in Patients Taking Methotrexate for Rheumatoid Arthritis: A Randomized Pilot Study	Arthritis Care Res (Hoboken)	Excluded	Excluded by without interested outcomes
883	Gossec, L; Cantagrel, A; Soubrier, M; Berthelot, J M; Joubert, J M; Combe, B; Czarlewski, W; Wendling, D; Dernis, E; Grange, L; Beauvais, C; Perdriger, A; Nataf, H; Dougados, M; Servy, H	2018	An e-health interactive self-assessment website (Sanoia(?)) in rheumatoid arthritis. A 12-month randomized controlled trial in 320 patients	Joint Bone Spine	Excluded	Excluded by without interested outcomes
884	Taylor-Gjevre, R; Nair, B; Bath, B; Okpalauwaekwe, U; Sharma, M; Penz, E; Trask, C; Stewart, S A	2018	Addressing rural and remote access disparities for patients with inflammatory arthritis through video-conferencing and innovative inter-professional care models	Musculoskeletal Care	Excluded	Excluded by without interested outcomes
885	Salaffi, F; Carotti, M; Ciapetti, A; Di Carlo, M; Gasparini, S; Farah, S; Gutierrez, M	2016	Effectiveness of a telemonitoring intensive strategy in early rheumatoid arthritis: comparison with the conventional management approach	BMC Musculoskelet Disord	Excluded	Excluded by without interested outcomes
886	Lorig, K R; Ritter, P L; Laurent, D D; Plant, K	2008	The internet-based arthritis self-management program: a one-year randomized trial for patients with arthritis or fibromyalgia	Arthritis Rheum	Excluded	Excluded by without interested outcomes
887	Andonian, B J; Ross, L M; Sudnick, A M; Johnson, J L; Pieper, C F; Belski, K B; Counts, J D; King, A P; Wallis, J T; Bennett, W C; Gillespie, J C; Moertl, K M; Richard, D; Huebner, J L; Connelly, M A; Siegler, I C; Kraus, W E; Bales, C W; Porter Starr, K N; Huffman, K M	2024	Effect of Remotely Supervised Weight Loss and Exercise Training Versus Lifestyle Counseling on Cardiovascular Risk and Clinical Outcomes in Older Adults With Rheumatoid Arthritis: A Randomized Controlled Trial	ACR Open Rheumatology	Included	N/A
888	Knudsen LR; Ndosi M; Hauge E-M; Lomborg K; Dreyer L; Aaboe S; Kjaer MB; Sorensen L; Volsmann L; Christensen HM; et al.	2024	Effectiveness of a novel digital patient education programme to support self-management of early rheumatoid arthritis: a randomised controlled trial	Rheumatology (Oxford, England)	Included	N/A
889	Li, C; Huang, J; Wu, H; Li, F; Zhao, Y; Zhang, Z; Li, S; Wei, H; Zhang, M; Sun, H; Yang, J; Li, Q; Li, X; Qi, W; Wei, W; Li, Y; Li, Z; Wang, Y; Zhang, F; Wu, H; Shuai, Z; Wu, Z; Li, Y; Jia, S; Jia, Y; Xiao, F; Mu, R; Li, Z	2023	Management of Rheumatoid Arthritis With a Digital Health Application: A Multicenter, Pragmatic Randomized Clinical Trial	JAMA Netw Open	Included	N/A
890	Li LC; Xie H; Feehan LM; Shaw C; Lu N; Ramachandran S; Wang E; Therrien S; Mucha J; Hoens AM; et al.	2023	Effect of digital monitoring and counselling on self-management ability in patients with rheumatoid arthritis: a randomised controlled trial	Rheumatology (Oxford, England)	Included	N/A
891	Seppen BF; Greuter MJE; Wiegel J; Ter Wee MM; Boers M; Nurmohamed MT; Bos WH	2023	Self-monitoring combined with patient-initiated care in RA patients with low disease activity: cost-effectiveness analysis of an RCT	Rheumatology (Oxford, England)	Included	N/A
892	Skovsgaard, C V; Kruse, M; Hjollund, N; Maribo, T; de Thurah, A	2023	Cost-effectiveness of a telehealth intervention in rheumatoid arthritis: economic evaluation of the Telehealth in RA (TeRA) randomized controlled trial	Scand J Rheumatol	Included	N/A
893	Pouls, BPH; Bekker, C L; Gundogan, F; Hebing, R C; van Onzenoort, H A; van de Ven, L I; Vonkeman, H E; Tieben, R; Vriezekolk, J E; van Dulmen, S; Van den Bemt, B	2022	Gaming for Adherence to Medication using Ehealth in Rheumatoid arthritis (GAMER) study: a randomised controlled trial	RMD Open	Included	N/A
894	Seppen, B; Wiegel, J; ter Wee, M M; van Schaardenburg, D; Roorda, L D; Nurmohamed, M T; Boers, M; Bos, W H	2022	Smartphone-Assisted Patient-Initiated Care Versus Usual Care in Patients With Rheumatoid Arthritis and Low Disease Activity: A Randomized Controlled Trial	Arthritis and Rheumatology	Included	N/A
895	Rodr¨ªguez S¨¢nchez-Laulh¨¦ P; Luque-Romero LG; Barrero-Garc¨ªa FJ; Biscarri-Carbonero ¨¢; Blanquero J; Suero-Pineda A; Heredia-Rizo AM	2022	An Exercise and Educational and Self-management Program Delivered With a Smartphone App (CareHand) in Adults With Rheumatoid Arthritis of the Hands: randomized Controlled Trial	JMIR mHealth and uHealth	Included	N/A
896	Bernard, L; Valsecchi, V; Mura, T; Aouinti, S; Padern, G; Ferreira, R; Pastor, J; Jorgensen, C; Mercier, G; Pers, Y M	2022	Management of patients with rheumatoid arthritis by telemedicine: connected monitoring. A randomized controlled trial	Joint Bone Spine	Included	N/A
897	Lee, Y C; Lu, F; Colls, J; Luo, D; Wang, P; Dunlop, D D; Muhammad, L N; Song, J; Michaud, K; Solomon, D H	2021	Outcomes of a Mobile App to Monitor Patient-Reported Outcomes in Rheumatoid Arthritis: A Randomized Controlled Trial	Arthritis Rheumatol	Included	N/A
898	Pers, Y M; Valsecchi, V; Mura, T; Aouinti, S; Filippi, N; Marouen, S; Letaief, H; Le Blay, P; Autuori, M; Fournet, D; Mercier, G; Ferreira, R; Jorgensen, C	2021	A randomized prospective open-label controlled trial comparing the performance of a connected monitoring interface versus physical routine monitoring in patients with rheumatoid arthritis	Rheumatology (Oxford)	Included	N/A
899	Song, Y; Reifsnider, E; Zhao, S; Xie, X; Chen, H	2020	A randomized controlled trial of the Effects of a telehealth educational intervention on medication adherence and disease activity in rheumatoid arthritis patients	J Adv Nurs	Included	N/A
900	Zuidema, R; van Dulmen, S; Nijhuis-van, Der Sanden M; Meek, I; van den Ende, C; Fransen, J; van Gaal, B	2019	Efficacy of a Web-Based Self-Management Enhancing Program for Patients with Rheumatoid Arthritis: Explorative Randomized Controlled Trial	J Med Internet Res	Included	N/A
901	Ferwerda, M; van Beugen, S; van Middendorp, H; Visser, H; Vonkeman, H; Creemers, M; van Riel, P; Kievit, W; Evers, A	2018	Tailored, Therapist-Guided Internet-Based Cognitive Behavioral Therapy Compared to Care as Usual for Patients With Rheumatoid Arthritis: Economic Evaluation of a Randomized Controlled Trial	J Med Internet Res	Included	N/A
902	de Thurah, A; Stengaard-Pedersen, K; Axelsen, M; Fredberg, U; Schougaard, LMV; Hjollund, NHI; Pfeiffer-Jensen, M; Laurberg, T B; Tarp, U; Lomborg, K; Maribo, T	2018	Tele-Health Followup Strategy for Tight Control of Disease Activity in Rheumatoid Arthritis: Results of a Randomized Controlled Trial	Arthritis Care Res (Hoboken)	Included	N/A
903	Ferwerda, M; van Beugen, S; van Middendorp, H; Spillekom-van, Koulil S; Donders, ART; Visser, H; Taal, E; Creemers, MCW; van Riel, PCLM; Evers, AWM	2017	A tailored-guided internet-based cognitive-behavioral intervention for patients with rheumatoid arthritis as an adjunct to standard rheumatological care: results of a randomized controlled trial	Pain	Included	N/A
904	Allam, A; Kostova, Z; Nakamoto, K; Schulz, P J	2015	The effect of social support features and gamification on a Web-based intervention for rheumatoid arthritis patients: randomized controlled trial	J Med Internet Res	Included	N/A
